# Supplementary material for: Which turtle should I study? Uneven distribution of research effort across Testudines species
Source: PLoS One. 2026 Apr 20;21(4):e0347198. doi: 10.1371/journal.pone.0347198 (PMC13094973; doi:10.1371/journal.pone.0347198)
Supplement: S2 File — (XLSX) [file pone.0347198.s002.xlsx]

## Sheet: DatasetNov2025
Species	animal	Family	Genus	All_fields_synonyms_and_species_1975_to_2023	All_fields_1975_to_2023	Title_only_synonyms_1975_to_2023	Title_only_1975_to_2023	Eighties	Nineties	2thousands	2010s	Year	NpapersGuedes	BiogeographicRange	Introduced	IslandOrContinent	RangeSize	AOO	habitat	Habitat2	Max_SCL	MaxLongevity	generation_length	SexualMaturity	clutch_size	egg_length	incubation	diet	IUCNScore	Threat	Trend	TrendScore	IUCNAssessed	CountriesRank
Mesoclemmys_perplexa	NA	CHELIDAE	Mesoclemmys	2	2	0	0	NA	NA	NA	2	2005	4	South_America	no	continent	29.9888	195476	freshwater	NA	19.15	NA	NA	NA	NA	NA	NA	NA	NA	NA	NotAssessed	NA	0	2
Pelodiscus_parviformis	NA	TRIONYCHIDAE	Pelodiscus	2	2	1	1	NA	NA	0	1	1997	1	Eastern_Asia	no	continent	13657.5	22224	freshwater	NA	16	NA	NA	NA	NA	NA	NA	NA	NA	NA	NotAssessed	NA	0	3
Kinosternon_oaxacae	Kinosternon_oaxacae_HBS120899	KINOSTERNIDAE	Kinosternon	3	3	3	3	NA	0	0	2	1980	3	Central_America	no	continent	20560.6	24005	freshwater	StillWaterbodies	16.6	NA	NA	NA	NA	NA	NA	omnivorous	NA	NA	unknown	NA	0	1
Pelusios_upembae	NA	PELOMEDUSIDAE	Pelusios	1	1	0	0	NA	0	0	1	1981	1	Africa	no	continent	20564.2	18931	freshwater	NA	23	NA	NA	NA	34.5	NA	NA	carnivorous	NA	NA	unspecified	NA	0	1
Emys_trinacris	Emys_trinacris_IPMB4706	EMYDIDAE	Emys	24	23	11	11	NA	NA	NA	14	2005	22	Europe	yes	insular	25674	23269	freshwater	NA	16.4	NA	NA	NA	NA	NA	NA	NA	NA	NA	decreasing	0	0	3
Myuchelys_georgesi	Myuchelys_georgesi_154	CHELIDAE	Myuchelys	10	9	5	5	NA	NA	1	7	1997	11	Australasia	no	continent	30177.2	1002	freshwater	NA	22.6	26.5	NA	NA	15.5	NA	69	omnivorous	NA	NA	unspecified	NA	0	2
Kinosternon_durangoense	Kinosternon_durangoense_UF108889	KINOSTERNIDAE	Kinosternon	0	0	0	0	0	0	0	0	1979	1	Central_America	no	continent	30799	57452	freshwater	NA	16.85	39.9333	NA	9.50636	4.78	NA	102	NA	NA	NA	unknown	NA	0	1
Graptemys_sabinensis	NA	EMYDIDAE	Graptemys	4	3	1	1	0	0	1	3	1953	6	North_America	no	continent	32026.6	41168	freshwater	NA	13.05	NA	NA	NA	NA	NA	NA	omnivorous	NA	NA	NotAssessed	NA	0	3
Pelodiscus_axenaria	NA	TRIONYCHIDAE	Pelodiscus	4	3	2	2	NA	NA	0	3	1991	3	Eastern_Asia	no	continent	65090	119355	freshwater	NA	12.9	NA	NA	NA	NA	NA	NA	NA	NA	NA	NotAssessed	NA	0	3
Kinosternon_alamosae	NA	KINOSTERNIDAE	Kinosternon	1	1	1	1	NA	0	0	0	1980	0	Central_America	no	continent	69532.2	45160	freshwater	StillWaterbodies	13.05	NA	NA	5	4	26	NA	carnivorous	NA	NA	unknown	NA	0	1
Pelomedusa_barbata	NA	PELOMEDUSIDAE	Pelomedusa	1	1	0	0	NA	NA	NA	NA	2014	1	Western_Asia	no	continent	78344.3	89533	freshwater	NA	20.85	NA	NA	NA	NA	NA	NA	NA	NA	NA	NotAssessed	NA	0	1
Kinosternon_steindachneri	NA	KINOSTERNIDAE	Kinosternon	1	1	0	0	0	0	0	1	1906	1	North_America	no	continent	80346.4	87221	freshwater	NA	11	NA	NA	NA	NA	NA	NA	NA	NA	NA	decreasing	0	0	3
Trachemys_nebulosa	Trachemys_nebulosa_MVZ137443	EMYDIDAE	Trachemys	0	0	0	0	0	0	0	0	1895	0	Central_America	no	continent	100985	34618	freshwater	NA	35	75	NA	8	9.85	NA	67.93	omnivorous	NA	NA	NotAssessed	NA	0	1
Trachemys_decussata	Trachemys_decussata_JFP629	EMYDIDAE	Trachemys	6	5	3	3	1	1	1	1	1831	4	Caribbean	no	insular	111153	112973	freshwater	NA	33.05	30	NA	NA	5	40.5	90	herbivorous	NA	NA	NotAssessed	NA	0	1
Pelomedusa_gehafie	NA	PELOMEDUSIDAE	Pelomedusa	1	0	0	0	0	0	0	1	1835	1	Africa	no	continent	161435	268028	freshwater	NA	17.8	NA	NA	NA	NA	NA	NA	NA	NA	NA	NotAssessed	NA	0	1
Pelusios_marani	NA	PELOMEDUSIDAE	Pelusios	0	0	0	0	NA	NA	NA	0	2000	0	Africa	no	continent	202974	63601	freshwater	NA	25.05	NA	NA	NA	NA	NA	NA	carnivorous	NA	NA	NotAssessed	NA	0	1
Pelusios_williamsi	Pelusios_williamsi_AMCC183072	PELOMEDUSIDAE	Pelusios	4	4	3	3	1	1	0	2	1965	2	Africa	no	continent	224435	79575	freshwater	NA	21.75	NA	NA	NA	12.5	NA	71.5	carnivorous	NA	NA	NotAssessed	NA	0	1
Trachemys_callirostris	Trachemys_callirostris_HBS123591	EMYDIDAE	Trachemys	15	11	9	8	0	0	4	4	1855	24	South_America	no	continent	281312	117703	freshwater	NA	31.5	75	NA	8	9.7	35	65.43	omnivorous	NA	NA	NotAssessed	NA	0	1
Rhinoclemmys_melanosterna	Rhinoclemmys_melanosterna_HBS118626	GEOEMYDIDAE	Rhinoclemmys	4	4	1	1	0	0	0	3	1861	8	Multiple	no	continent	305714	187077	freshwater	NA	28.85	5.8	NA	NA	2	60	86.5	herbivorous	NA	NA	NotAssessed	NA	0	1
Pelomedusa_kobe	NA	PELOMEDUSIDAE	Pelomedusa	0	0	0	0	NA	NA	NA	NA	2014	0	Africa	no	continent	314869	277070	freshwater	NA	15.9	NA	NA	NA	NA	NA	NA	NA	NA	NA	NotAssessed	NA	0	1
Emydura_australis	Emydura_victoriae_674	CHELIDAE	Emydura	7	7	3	3	0	0	4	3	1842	9	Australasia	no	continent	354155	103930	freshwater	NA	30	NA	NA	NA	NA	NA	NA	NA	NA	NA	NotAssessed	NA	0	2
Pelomedusa_schweinfurthi	NA	PELOMEDUSIDAE	Pelomedusa	0	0	0	0	NA	NA	NA	NA	2014	0	Africa	no	continent	391390	912375	freshwater	NA	15.7	NA	NA	NA	NA	NA	NA	NA	NA	NA	NotAssessed	NA	0	1
Pelomedusa_variabilis	NA	PELOMEDUSIDAE	Pelomedusa	1	1	0	0	NA	NA	NA	NA	2014	0	Africa	no	continent	396317	996640	freshwater	NA	24.8	NA	NA	NA	NA	NA	NA	NA	NA	NA	NotAssessed	NA	0	1
Chelydra_acutirostris	Chelydra_acutirostris_HBS29330	CHELYDRIDAE	Chelydra	0	0	0	0	0	0	0	0	1862	2	Multiple	no	continent	430152	363578	freshwater	NA	40.05	39.9333	NA	NA	26.45	29	77.5	omnivorous	NA	NA	NotAssessed	NA	0	1
Pelusios_cupulatta	NA	PELOMEDUSIDAE	Pelusios	0	0	0	0	NA	NA	NA	0	2003	0	Africa	no	continent	437278	274784	freshwater	NA	29.2	NA	NA	NA	NA	NA	NA	NA	NA	NA	NotAssessed	NA	0	1
Chrysemys_dorsalis	Chrysemys_dorsalis_HBS118632	EMYDIDAE	Chrysemys	6	3	0	0	0	1	2	3	1857	10	North_America	yes	continent	442573	323135	freshwater	NA	13.55	61	NA	7.0046	6	NA	68.5	NA	NA	NA	NotAssessed	NA	0	3
Pelomedusa_neumanni	NA	PELOMEDUSIDAE	Pelomedusa	1	1	0	0	NA	NA	NA	NA	2014	0	Africa	no	continent	452359	597534	freshwater	NA	19.4	NA	NA	NA	NA	NA	NA	NA	NA	NA	NotAssessed	NA	0	1
Mesoclemmys_nasuta	Mesoclemmys_nasuta_HBS117905	CHELIDAE	Mesoclemmys	4	4	2	2	0	0	0	2	1812	3	South_America	no	continent	471245	356146	freshwater	NA	28.65	13.5	NA	NA	5.5	NA	135	omnivorous	NA	NA	NotAssessed	NA	0	3
Emydura_tanybaraga	Emydura_tanybaraga_AMR125469	CHELIDAE	Emydura	0	0	0	0	NA	NA	0	0	1997	1	Australasia	no	continent	507262	96233	freshwater	NA	28.5	NA	NA	NA	8	32	49	NA	NA	NA	NotAssessed	NA	0	2
Elseya_dentata	Elseya_ddentata_261	CHELIDAE	Elseya	18	18	4	4	1	7	5	5	1863	17	Australasia	no	continent	524732	154942	freshwater	NA	30.5	21.8	NA	NA	5	50	160	omnivorous	NA	NA	NotAssessed	NA	0	2
Podocnemis_vogli	Podocnemis_vogli_AMCC183078	PODOCNEMIDIDAE	Podocnemis	5	5	4	4	0	0	0	2	1935	8	South_America	yes	continent	622464	364561	freshwater	NA	31.85	NA	NA	10	13.5	40	125	herbivorous	NA	NA	NotAssessed	NA	0	1
Pelodiscus_maackii	NA	TRIONYCHIDAE	Pelodiscus	5	5	2	2	0	0	0	4	1858	4	Eastern_Asia	yes	continent	643048	244908	freshwater	NA	45	NA	NA	NA	NA	NA	NA	NA	NA	NA	NotAssessed	NA	0	3
Chelodina_canni	Chelodina_canni_657	CHELIDAE	Chelodina	0	0	0	0	NA	NA	NA	0	2002	1	Australasia	no	continent	660777	261592	freshwater	NA	22.4	37	NA	NA	11.95	NA	74	NA	NA	NA	NotAssessed	NA	0	2
Myuchelys_latisternum	Myuchelys_latisternum_AMR120997	CHELIDAE	Myuchelys	37	9	7	2	0	11	13	8	1867	32	Australasia	no	continent	905180	276563	freshwater	NA	25.6	26.5	NA	NA	17	30	69	omnivorous	NA	NA	NotAssessed	NA	0	2
Emydura_subglobosa	Emydura_subglobosa_244	CHELIDAE	Emydura	25	24	10	9	0	2	6	15	1876	25	Australasia	yes	continent	961965	412844	freshwater	NA	23.05	NA	NA	NA	8	NA	49	carnivorous	NA	NA	NotAssessed	NA	0	2
Pelusios_carinatus	Pelusios_carinatus_HBS123638	PELOMEDUSIDAE	Pelusios	1	1	0	0	0	0	0	1	1956	1	Africa	no	continent	972837	191523	freshwater	NA	30	NA	NA	NA	9	NA	NA	carnivorous	NA	NA	NotAssessed	NA	0	1
Pelusios_bechuanicus	Pelusios_bechuanicus_HBS119021	PELOMEDUSIDAE	Pelusios	0	0	0	0	0	0	0	0	1932	0	Africa	no	continent	1.01221e+06	520519	freshwater	NA	31.5	NA	NA	NA	34.5	36	NA	carnivorous	NA	NA	NotAssessed	NA	0	1
Deirochelys_reticularia	Deirochelys_rchrysea_HBS108680	EMYDIDAE	Deirochelys	28	28	19	19	1	4	1	13	1801	26	North_America	no	continent	1.01694e+06	720874	freshwater	NA	21.25	24	NA	5.00342	8.5	34.6	89	carnivorous	NA	NA	NotAssessed	NA	0	3
Mesoclemmys_tuberculata	NA	CHELIDAE	Mesoclemmys	8	8	3	3	0	0	0	4	1926	9	South_America	no	continent	1.02726e+06	608127	freshwater	NA	22.3	NA	NA	NA	6.5	31	185	carnivorous	NA	NA	NotAssessed	NA	0	2
Chelodina_steindachneri	Chelodina_steindachneri_ANWCR5058	CHELIDAE	Chelodina	0	0	0	0	0	0	0	0	1914	2	Australasia	no	continent	1.09067e+06	626147	freshwater	NA	19.5	NA	NA	NA	NA	NA	NA	NA	NA	NA	NotAssessed	NA	0	2
Kinosternon_leucostomum	Kinosternon_leucostomum_USNM559573	KINOSTERNIDAE	Kinosternon	14	14	4	4	0	4	4	6	1851	22	Multiple	no	continent	1.18067e+06	657730	freshwater	NA	21.1	18.45	NA	NA	1	37	140	omnivorous	NA	NA	NotAssessed	NA	0	1
Pelomedusa_olivacea	NA	PELOMEDUSIDAE	Pelomedusa	4	2	0	0	0	0	1	2	1812	5	Africa	no	continent	1.40453e+06	2009750	freshwater	NA	16.8	7.3	NA	NA	NA	NA	NA	NA	NA	NA	NotAssessed	NA	0	1
Pelusios_chapini	Pelusios_chapini_AMCC183067	PELOMEDUSIDAE	Pelusios	1	1	0	0	0	0	0	0	1965	1	Africa	no	continent	1.54822e+06	974361	freshwater	NA	38	47	NA	NA	12	NA	57	omnivorous	NA	NA	NotAssessed	NA	0	1
Mauremys_caspica	Mauremys_caspica_MVZ230212	GEOEMYDIDAE	Mauremys	141	131	88	80	37	34	31	23	1774	133	Western_Asia	no	continent	1.74987e+06	742006	freshwater	NA	24	17.6	NA	11	12	37	95	carnivorous	NA	NA	NotAssessed	NA	0	2
Pelusios_nanus	NA	PELOMEDUSIDAE	Pelusios	1	1	0	0	0	0	0	1	1956	1	Africa	no	continent	1.80109e+06	886105	freshwater	NA	11.65	NA	NA	NA	5	NA	67	NA	NA	NA	NotAssessed	NA	0	1
Chelodina_longicollis	Chelodina_longicollis_AMR123050	CHELIDAE	Chelodina	88	88	29	29	9	8	18	40	1794	101	Australasia	yes	continent	1.80571e+06	895986	freshwater	NA	26.55	37	NA	10	13.9	30	72.5	NA	NA	NA	NotAssessed	NA	0	2
Phrynops_hilarii	Phrynops_hilarii_HBS112452	CHELIDAE	Phrynops	37	37	21	21	5	2	8	17	1835	43	South_America	yes	continent	1.87081e+06	637615	freshwater	NA	38.2	37.5	NA	NA	18	NA	83.5	carnivorous	NA	NA	NotAssessed	NA	0	2
Hydromedusa_tectifera	Hydromedusa_tectifera_DZ10401	CHELIDAE	Hydromedusa	34	34	14	14	0	0	7	16	1870	36	South_America	no	continent	1.89986e+06	869546	freshwater	NA	29.5	8.8	NA	NA	4	35	107.5	carnivorous	NA	NA	NotAssessed	NA	0	2
Pelusios_castaneus	Pelusios_castaneus_CAS219222	PELOMEDUSIDAE	Pelusios	36	32	10	9	0	1	9	18	1812	30	Africa	yes	continent	2.20764e+06	1966366	freshwater	NA	25.35	47	NA	NA	12	35	57	omnivorous	NA	NA	NotAssessed	NA	0	3
Pelomedusa_subrufa	Pelomedusa_ssubrufa_HBS119094	PELOMEDUSIDAE	Pelomedusa	40	40	11	11	2	5	12	19	1789	45	Africa	no	continent	2.2607e+06	2945326	freshwater	NA	19.7	20.1	NA	NA	15	38	40	carnivorous	NA	NA	NotAssessed	NA	0	1
Emydura_macquarii	Emydura_macquarii_HBS40172	CHELIDAE	Emydura	113	113	34	34	4	12	40	32	1830	109	Australasia	no	continent	2.32861e+06	772938	freshwater	NA	33.4	20.9	NA	5.09598	13.2	36	56	omnivorous	NA	NA	NotAssessed	NA	0	2
Pelusios_sinuatus	Pelusios_sinuatus_HBS112703	PELOMEDUSIDAE	Pelusios	14	14	8	8	1	1	2	3	1838	12	Africa	no	continent	3.48944e+06	2570192	freshwater	NA	45	8.2	NA	NA	23.5	43	56.5	carnivorous	NA	NA	NotAssessed	NA	0	1
Phrynops_tuberosus	Phrynops_tuberosus_LACM183231	CHELIDAE	Phrynops	5	5	4	4	0	0	1	4	1870	6	South_America	no	continent	3.72133e+06	83664	freshwater	NA	30.6	34.8	NA	NA	12.5	NA	129.5	carnivorous	NA	NA	NotAssessed	NA	0	2
Pelusios_gabonensis	Pelusios_gabonensis_ROM19952	PELOMEDUSIDAE	Pelusios	1	1	0	0	0	0	0	1	1856	2	Africa	no	continent	3.84889e+06	2289713	freshwater	NA	29.6	NA	NA	NA	12	35	NA	omnivorous	NA	NA	NotAssessed	NA	0	1
Mesoclemmys_raniceps	NA	CHELIDAE	Mesoclemmys	9	3	5	2	0	1	2	4	1856	7	South_America	no	continent	4.09852e+06	3434777	freshwater	NA	33.45	NA	NA	NA	7.5	NA	NA	carnivorous	NA	NA	NotAssessed	NA	0	2
Mesoclemmys_gibba	Mesoclemmys_gibbus_BPN1497	CHELIDAE	Mesoclemmys	7	5	1	0	0	1	0	5	1812	11	South_America	no	continent	4.09878e+06	4445462	freshwater	NA	21.65	6.3	NA	NA	3	42	160	carnivorous	NA	NA	NotAssessed	NA	0	3
Pelusios_adansonii	Pelusios_adansonii_HBS123099	PELOMEDUSIDAE	Pelusios	0	0	0	0	0	0	0	0	1812	2	Africa	no	continent	4.8315e+06	1475150	freshwater	NA	21.9	4.7	NA	NA	15	30	NA	omnivorous	NA	NA	NotAssessed	NA	0	1
Chelus_fimbriata	Chelus_fimbriatus_HBS32240	CHELIDAE	Chelus	36	9	9	2	1	1	3	23	1783	23	South_America	no	continent	7.5808e+06	3173941	freshwater	NA	43.25	26	NA	NA	12	37	200	carnivorous	NA	NA	NotAssessed	NA	0	3
Platemys_platycephala	Platemys_platycephala_HBS121007	CHELIDAE	Phrynops	9	9	8	8	3	1	2	3	1792	7	South_America	no	continent	8.24434e+06	5283733	freshwater	NA	17.35	20	NA	NA	1	47.5	148	carnivorous	NA	NA	NotAssessed	NA	0	3
Phrynops_geoffroanus	Phrynops_geoffroanus_HBS119012	CHELIDAE	Phrynops	62	60	37	37	0	1	11	36	1812	59	South_America	no	continent	8.91122e+06	3407292	freshwater	NA	42.9	37.5	NA	NA	12.5	NA	129.5	carnivorous	NA	NA	NotAssessed	NA	0	2
Myuchelys_purvisi	Myuchelys_purvisi_129	CHELIDAE	Myuchelys	5	4	1	1	NA	0	1	2	1985	3	Australasia	no	continent	NA	4598	freshwater	NA	20.2	26.5	NA	NA	15.5	32	69	carnivorous	NA	NA	unspecified	NA	0	2
Elseya_irwini	Elseya_irwini_AA37087	CHELIDAE	Elseya	6	6	3	3	NA	NA	1	4	1997	6	Australasia	no	continent	NA	14425	freshwater	NA	29.8	21.8	NA	NA	5	45	160	omnivorous	NA	NA	NotAssessed	NA	0	2
Trachemys_hartwegi	NA	EMYDIDAE	Trachemys	0	0	0	0	NA	NA	NA	NA	NA	NA	Central_America	no	continent	NA	18397	freshwater	NA	22.85	NA	NA	NA	NA	NA	NA	NA	NA	NA	NotAssessed	NA	0	1
Sternotherus_intermedius	NA	KINOSTERNIDAE	Sternotherus	0	0	0	0	NA	NA	NA	NA	NA	NA	North_America	no	continent	NA	34646	freshwater	NA	11.2	NA	NA	NA	NA	NA	NA	NA	NA	NA	unknown	NA	0	3
Chelodina_burrungandjii	Chelodina_burrungandjii_000670M	CHELIDAE	Chelodina	5	5	2	2	NA	NA	NA	1	2000	7	Australasia	no	continent	NA	47849	freshwater	NA	24.55	NA	NA	NA	NA	NA	NA	NA	NA	NA	NotAssessed	NA	0	2
Elseya_lavarackorum	Elseya_lavarackorum_321	CHELIDAE	Elseya	1	1	1	1	NA	NA	0	0	1994	2	Australasia	no	continent	NA	48232	freshwater	NA	29.7	21.8	NA	NA	5	NA	160	NA	NA	NA	NotAssessed	NA	0	2
Elseya_albagula	Elseya_albagula_AMR123067	CHELIDAE	Elseya	15	15	8	8	NA	NA	NA	10	2006	14	Australasia	no	continent	NA	64166	freshwater	NA	35.05	21.8	NA	NA	5	NA	160	NA	NA	NA	NotAssessed	NA	0	2
Actinemys_pallida	Emys_pallida_HBS115911	EMYDIDAE	Actinemys	10	5	3	2	0	1	1	4	1945	6	Multiple	no	continent	NA	75945	freshwater	NA	17.15	NA	NA	NA	NA	NA	NA	NA	NA	NA	NotAssessed	NA	0	3
Elseya_flaviventralis	NA	CHELIDAE	Elseya	0	0	0	0	NA	NA	NA	NA	NA	NA	Australasia	no	continent	NA	107600	freshwater	NA	30.25	NA	NA	NA	NA	NA	NA	NA	NA	NA	NotAssessed	NA	0	2
Trachemys_grayi	Trachemys_grayi_MVZ263975	EMYDIDAE	Trachemys	6	5	3	5	0	0	1	3	1868	5	Central_America	no	continent	NA	162881	freshwater	NA	42.2	75	NA	8	9.35	NA	65.43	NA	NA	NA	NotAssessed	NA	0	1
Sternotherus_peltifer	NA	KINOSTERNIDAE	Sternotherus	6	3	3	1	0	0	1	3	1947	5	North_America	no	continent	NA	168042	freshwater	NA	12.5	NA	NA	NA	NA	NA	NA	NA	NA	NA	unknown	NA	0	3
Chelodina_kuchlingi	NA	CHELIDAE	Chelodina	1	1	1	1	NA	NA	0	1	1997	1	Australasia	no	continent	NA	199504	freshwater	NA	36	NA	NA	NA	NA	NA	NA	NA	NA	NA	NotAssessed	NA	0	2
Kinosternon_cruentatum	Kinosternon_scorpioides_cruentatum_HBS119039	KINOSTERNIDAE	Kinosternon	2	1	2	1	0	0	0	2	1851	NA	Central_America	no	continent	NA	256583	freshwater	NA	16.6	NA	NA	NA	NA	NA	NA	NA	NA	NA	NotAssessed	NA	0	1
Pseudemys_floridana	Pseudemys_cfloridana_HBS108682	EMYDIDAE	Pseudemys	21	17	9	7	NA	NA	NA	NA	NA	NA	North_America	no	continent	NA	299337	freshwater	NA	35.65	NA	NA	NA	NA	NA	NA	herbivorous	NA	NA	NotAssessed	NA	0	3
Chelodina_expansa	Chelodina_expansa_AMR125066	CHELIDAE	Chelodina	38	38	11	11	2	7	12	12	1857	48	Australasia	no	continent	NA	316891	freshwater	NA	41.85	NA	NA	NA	28	35	111.5	carnivorous	NA	NA	NotAssessed	NA	0	2
Trachemys_venusta	Trachemys_venusta_HBS117896	EMYDIDAE	Trachemys	14	14	1	1	NA	NA	NA	NA	NA	NA	Central_America	no	continent	NA	478358	freshwater	NA	39.5	75	NA	8	9.35	NA	65.43	NA	NA	NA	NotAssessed	NA	0	1
Trachemys_dorbigni	Trachemys_dorbigni_HBS123595	EMYDIDAE	Trachemys	51	38	32	22	NA	NA	NA	NA	NA	NA	South_America	yes	continent	NA	541619	freshwater	NA	24	75	NA	8	9.7	40	67.93	omnivorous	NA	NA	NotAssessed	NA	0	2
Amyda_ornata	NA	TRIONYCHIDAE	Amyda	5	5	1	1	0	0	0	3	1861	5	Eastern_Asia	yes	continent	NA	711630	freshwater	NA	59.5	NA	NA	NA	NA	NA	NA	NA	NA	NA	NotAssessed	NA	0	3
Chelus_orinocensis	NA	CHELIDAE	Chelus	5	5	1	1	NA	NA	NA	NA	NA	NA	South_America	no	continent	NA	1032210	freshwater	NA	50.55	NA	NA	NA	NA	NA	NA	NA	NA	NA	NotAssessed	NA	0	2
Mesoclemmys_wermuthi	NA	CHELIDAE	Mesoclemmys	2	1	1	0	NA	NA	NA	NA	NA	NA	South_America	no	continent	NA	1953977	freshwater	NA	28.5	NA	NA	NA	NA	NA	NA	NA	NA	NA	NotAssessed	NA	0	2
Kinosternon_scorpioides	NA	KINOSTERNIDAE	Kinosternon	50	50	31	31	0	3	3	28	1766	NA	Multiple	no	continent	NA	6451732	freshwater	NA	20	44.7	NA	9.50651	4.5	34	120	carnivorous	NA	NA	NotAssessed	NA	0	3
Natator_depressus	NA	CHELONIIDAE	Natator	105	99	39	35	2	6	21	44	1880	92	Australasia	no	continent	247556	19999	marine	NA	90.7	NA	NA	NA	52.8	51	50.1	carnivorous	NA	NA	unspecified	NA	0	2
Chelodina_gunaleni	Chelodina_gunaleni_LACM183224	CHELIDAE	Chelodina	0	0	0	0	NA	NA	NA	0	2007	0	Australasia	no	continent	36245.5	23956	NA	NA	20.3	NA	NA	NA	NA	NA	NA	NA	NA	NA	NotAssessed	NA	0	1
Cuora_cyclornata	NA	GEOEMYDIDAE	Cuora	3	3	1	1	NA	NA	NA	2	2006	3	Eastern_Asia	no	continent	145270	124545	NA	NA	30.5	NA	NA	NA	NA	NA	NA	NA	NA	NA	NotAssessed	NA	0	3
Pelomedusa_somalica	NA	PELOMEDUSIDAE	Pelomedusa	1	1	0	0	NA	NA	NA	NA	2014	1	Africa	no	continent	313320	268559	NA	NA	15.7	NA	NA	NA	NA	NA	NA	NA	NA	NA	NotAssessed	NA	0	1
Emydura_gunaleni	NA	CHELIDAE	Emydura	0	0	0	0	NA	NA	NA	NA	NA	NA	Australasia	no	continent	NA	3789	NA	NA	16.6	NA	NA	NA	NA	NA	NA	NA	NA	NA	NotAssessed	NA	0	1
Pelodiscus_huangshanensis	NA	TRIONYCHIDAE	Pelodiscus	1	1	0	0	NA	NA	NA	NA	NA	NA	Eastern_Asia	no	continent	NA	6037	NA	NA	11.6	NA	NA	NA	NA	NA	NA	NA	NA	NA	NotAssessed	NA	0	3
Kinosternon_cora	NA	KINOSTERNIDAE	Kinosternon	1	1	0	0	NA	NA	NA	NA	NA	NA	Central_America	no	continent	NA	8895	NA	NA	10.8	NA	NA	NA	NA	NA	NA	NA	NA	NA	NotAssessed	NA	0	1
Trachemys_medemi	NA	EMYDIDAE	Trachemys	1	1	1	1	NA	NA	NA	NA	NA	NA	Multiple	no	continent	NA	12113	NA	NA	23.95	NA	NA	NA	NA	NA	NA	NA	NA	NA	NotAssessed	NA	0	1
Kinosternon_mexicanum	NA	KINOSTERNIDAE	Kinosternon	0	0	0	0	0	0	0	0	1854	NA	Central_America	no	continent	NA	50284	NA	NA	14.5	NA	NA	NA	NA	NA	NA	NA	NA	NA	NotAssessed	NA	0	1
Terrapene_yucatana	NA	EMYDIDAE	Terrapene	1	1	0	0	0	0	0	1	1895	1	North_America	no	continent	NA	61197	NA	NA	16.1	15.4	NA	NA	NA	NA	NA	NA	NA	NA	NotAssessed	NA	0	1
Cuora_lineata	NA	GEOEMYDIDAE	Cuora	1	0	0	0	NA	NA	0	0	1998	NA	Eastern_Asia	no	continent	NA	65179	NA	NA	25.7	NA	NA	NA	NA	NA	NA	NA	NA	NA	NotAssessed	NA	0	3
Pelodiscus_shipian	NA	TRIONYCHIDAE	Pelodiscus	1	1	0	0	NA	NA	NA	NA	2022	NA	Eastern_Asia	no	continent	NA	112646	NA	NA	10.3	NA	NA	NA	NA	NA	NA	NA	NA	NA	NotAssessed	NA	0	3
Kinosternon_albogulare	NA	KINOSTERNIDAE	Kinosternon	1	1	1	1	0	0	1	0	1870	NA	Central_America	no	continent	NA	126189	NA	NA	20.5	NA	NA	NA	NA	NA	NA	NA	NA	NA	NotAssessed	NA	0	1
Pelodiscus_variegatus	NA	TRIONYCHIDAE	Pelodiscus	2	2	0	0	NA	NA	NA	NA	NA	NA	Eastern_Asia	no	continent	NA	137017	NA	NA	17.3	NA	NA	NA	NA	NA	NA	NA	NA	NA	NotAssessed	NA	0	3
Cuora_praschagi	NA	GEOEMYDIDAE	Cuora	0	0	0	0	NA	NA	NA	NA	2023	NA	Eastern_Asia	no	continent	NA	149274	NA	NA	25	NA	NA	NA	NA	NA	NA	NA	NA	NA	NotAssessed	NA	0	3
Chelodina_kurrichalpongo	NA	CHELIDAE	Chelodina	0	0	0	0	NA	NA	NA	NA	NA	NA	Australasia	no	continent	NA	215759	NA	NA	31.5	NA	NA	NA	NA	NA	NA	NA	NA	NA	NotAssessed	NA	0	2
Cuora_philippinensis	NA	GEOEMYDIDAE	Cuora	0	0	0	0	NA	NA	NA	NA	2023	NA	Eastern_Asia	no	insular	NA	286029	NA	NA	17.3	NA	NA	NA	NA	NA	NA	NA	NA	NA	NotAssessed	NA	0	1
Cuora_couro	NA	GEOEMYDIDAE	Cuora	1	0	0	0	0	0	0	0	1812	NA	Eastern_Asia	yes	continent	NA	1804560	NA	NA	27.8	NA	NA	NA	NA	NA	NA	NA	NA	NA	NotAssessed	NA	0	3
Terrapene_nelsoni	Terrapene_nelsoni_Clm5_9	EMYDIDAE	Terrapene	2	2	1	1	0	0	0	1	1925	4	Central_America	no	continent	109714	111936	terrestrial	NA	15.4	24.9	NA	NA	2.7	47	NA	omnivorous	NA	NA	unspecified	NA	0	1
Rhinoclemmys_pulcherrima	Rhinoclemmys_pulcherrima_AMNH168669	GEOEMYDIDAE	Rhinoclemmys	10	10	4	4	2	0	4	2	1855	12	Central_America	no	continent	478231	259172	terrestrial	NA	19.4	20.4	NA	NA	3	45	123.5	omnivorous	NA	NA	NotAssessed	NA	0	1
Kinixys_zombensis	Kinixys_zombensis_HBS117690	TESTUDINIDAE	Kinixys	3	3	2	2	0	0	0	2	1931	3	Africa	no	continent	1.00317e+06	610369	terrestrial	NA	23	26.5	NA	NA	2.3	36	121.5	omnivorous	NA	NA	NotAssessed	NA	0	1
Kinixys_nogueyi	NA	TESTUDINIDAE	Kinixys	8	4	1	1	0	0	4	3	1886	7	Africa	no	continent	2.96448e+06	2154510	terrestrial	NA	28.5	26.5	NA	NA	2.3	36	121.5	omnivorous	NA	NA	NotAssessed	NA	0	1
Kinixys_belliana	Kinixys_belliana_HBS112791	TESTUDINIDAE	Kinixys	12	12	2	2	0	1	7	1	1831	18	Africa	no	continent	3.50535e+06	2268595	terrestrial	NA	23	26.5	NA	NA	2.3	36	121.5	omnivorous	NA	NA	NotAssessed	NA	0	1
Kinixys_spekii	Kinixys_speckii_HBS112790	TESTUDINIDAE	Kinixys	23	23	13	13	0	13	4	4	1863	20	Africa	no	continent	3.68637e+06	2522956	terrestrial	NA	19.55	NA	NA	NA	3.5	42	NA	herbivorous	NA	NA	NotAssessed	NA	0	1
Kinixys_erosa	Kinixys_erosa_HBS124036	TESTUDINIDAE	Kinixys	24	23	10	10	1	3	10	9	1812	26	Africa	no	continent	4.32006e+06	2920544	terrestrial	NA	34.95	24.8	NA	NA	2.5	45	NA	omnivorous	NA	NA	unspecified	NA	0	1
Chelonoidis_carbonarius	Chelonoidis_carbonaria_HBS117901	TESTUDINIDAE	Chelonoidis	148	17	91	9	10	13	26	53	1824	126	Multiple	yes	continent	7.93098e+06	5323930	terrestrial	NA	52.1	49	NA	5.00342	5.70983	45	150.5	herbivorous	NA	NA	NotAssessed	NA	0	3
Terrapene_mexicana	NA	EMYDIDAE	Terrapene	4	4	1	1	0	0	0	1	1849	3	Central_America	no	continent	NA	76324	terrestrial	NA	17.6	50	NA	NA	4	NA	55	NA	NA	NA	NotAssessed	NA	0	1
Terrapene_triunguis	NA	EMYDIDAE	Terrapene	33	0	0	0	NA	NA	NA	NA	NA	NA	North_America	no	continent	NA	1017532	terrestrial	NA	15.2	24.3	NA	NA	NA	NA	NA	NA	NA	NA	NotAssessed	NA	0	3
Psammobates_oculifer	Psammobates_oculifer_HBS118601	TESTUDINIDAE	Psammobates	6	5	5	4	0	1	1	4	1820	8	Africa	no	continent	NA	1078671	terrestrial	NA	13.25	NA	NA	NA	1	34	NA	herbivorous	NA	NA	NotAssessed	NA	0	1
Chelodina_mccordi	Chelodina_mccordi_493	CHELIDAE	Chelodina	4	4	2	2	NA	NA	2	1	1994	5	Australasia	no	continent	1238.75	466	freshwater	StillWaterbodies	22.15	NA	17.5	NA	6.5	NA	99.5	NA	1	Threatened	decreasing	0	1	1
Chelodina_pritchardi	Chelodina_pritchardi_AA21811	CHELIDAE	Chelodina	0	0	0	0	NA	NA	0	0	1994	1	Australasia	no	continent	3419.31	6947	freshwater	NA	20.7	NA	17.5	NA	NA	NA	NA	NA	3	Threatened	decreasing	0	1	1
Pelusios_broadleyi	Pelusios_broadleyi_AMCC183062	PELOMEDUSIDAE	Pelusios	2	2	0	0	NA	0	0	1	1986	1	Africa	no	continent	5631.87	12951	freshwater	NA	16.4	NA	NA	NA	NA	NA	NA	NA	3	Threatened	unspecified	NA	1	1
Pseudemydura_umbrina	NA	CHELIDAE	Pseudemydura	26	26	11	11	1	6	3	11	1901	26	Australasia	no	continent	6783.22	1884	freshwater	NA	14.85	NA	NA	NA	4.5	NA	180	carnivorous	1	Threatened	unspecified	NA	1	2
Cuora_yunnanensis	Cuora_yunnanensis_KIZPG1	GEOEMYDIDAE	Cuora	2	2	2	2	0	0	2	0	1906	2	Eastern_Asia	no	continent	7993.03	31947	freshwater	NA	17.1	NA	20	NA	8	NA	66	NA	1	Threatened	decreasing	0	1	3
Trachemys_taylori	Trachemys_taylori_0604LG047	EMYDIDAE	Trachemys	1	1	0	0	0	0	0	1	1960	2	Central_America	no	continent	8649.85	887	freshwater	MixedWaterbodies	19.85	75	NA	8	9.85	NA	60.43	herbivorous	2	Threatened	decreasing	0	1	1
Terrapene_coahuila	Terrapene_coahuila_CD3304	EMYDIDAE	Terrapene	8	8	3	3	0	2	1	3	1944	12	Central_America	no	continent	8727.51	840	freshwater	StillWaterbodies	21.45	18.8	NA	NA	3.8	33	52	omnivorous	2	Threatened	decreasing	0	1	1
Pseudemys_alabamensis	Pseudemys_alabamensis_HBS117816	EMYDIDAE	Pseudemys	6	6	3	3	0	0	1	4	1893	5	North_America	no	continent	9348.37	4089	freshwater	RiversAndEstuaries	33.5	4.3	NA	11.0072	12	NA	72.5	herbivorous	2	Threatened	unspecified	NA	1	3
Cuora_mccordi	Cuora_mccordi_HBS41892	GEOEMYDIDAE	Cuora	4	4	3	3	NA	0	1	1	1988	6	Eastern_Asia	no	continent	10118.4	25056	freshwater	NA	20.45	NA	NA	NA	1.5	NA	NA	carnivorous	1	Threatened	unspecified	NA	1	3
Kinosternon_abaxillare	NA	KINOSTERNIDAE	Kinosternon	1	1	1	1	0	0	0	0	1766	56	Central_America	no	continent	10222.3	22225	freshwater	MixedWaterbodies	15.75	NA	20	NA	NA	NA	NA	NA	3	Threatened	decreasing	0	1	1
Trachemys_terrapen	Trachemys_terrapen_JFP569	EMYDIDAE	Trachemys	1	1	1	1	0	0	1	0	1789	1	Caribbean	yes	insular	11025.3	11066	freshwater	NA	27.15	12.4167	NA	NA	4	NA	91	omnivorous	3	Threatened	unspecified	NA	1	1
Mesoclemmys_zuliae	Mesoclemmys_zuliae_HBS117467	CHELIDAE	Mesoclemmys	2	2	0	0	NA	0	0	2	1984	1	South_America	no	continent	11726.9	21344	freshwater	NA	24.35	NA	NA	NA	7	37	NA	carnivorous	3	Threatened	unspecified	NA	1	1
Macrochelys_suwanniensis	NA	CHELYDRIDAE	Macrochelys	8	8	5	5	NA	NA	NA	NA	2014	2	North_America	no	continent	12100.3	15800	freshwater	NA	64.6	NA	NA	NA	NA	NA	NA	NA	3	Threatened	decreasing	0	1	3
Kinosternon_angustipons	NA	KINOSTERNIDAE	Kinosternon	3	3	1	1	0	0	1	2	1965	4	Central_America	no	continent	12223.8	24179	freshwater	StillWaterbodies	11.75	NA	NA	NA	4	40	NA	omnivorous	3	Threatened	unspecified	NA	1	1
Mauremys_annamensis	Mauremys_annamensis_FMNH262238	GEOEMYDIDAE	Mauremys	10	6	2	2	0	2	3	4	1903	8	Eastern_Asia	no	continent	12682.4	20576	freshwater	StillWaterbodies	25.85	23.9	15	NA	NA	NA	NA	omnivorous	1	Threatened	decreasing	0	1	1
Graptemys_pearlensis	Graptemys_pearlensis_RCT242	EMYDIDAE	Graptemys	5	5	2	2	NA	NA	NA	NA	2010	5	North_America	no	continent	13224.5	15441	freshwater	Rivers	20.8	NA	25	NA	6.4	NA	NA	NA	2	Threatened	decreasing	0	1	3
Mesoclemmys_dahli	NA	CHELIDAE	Mesoclemmys	8	8	5	5	0	0	0	8	1958	7	South_America	no	continent	13799.7	28459	freshwater	NA	26.3	27.4	NA	NA	4	32	NA	carnivorous	1	Threatened	unspecified	NA	1	1
Kinosternon_dunni	Kinosternon_dunni_K38	KINOSTERNIDAE	Kinosternon	3	3	0	0	0	0	0	3	1947	4	South_America	no	continent	14121.9	26484	freshwater	Rivers	17.3	NA	NA	NA	2	45	NA	carnivorous	3	Threatened	unspecified	NA	1	1
Siebenrockiella_leytensis	Siebenrockiella_leytensis_LACM183228	GEOEMYDIDAE	Siebenrockiella	7	6	4	3	1	0	1	2	1920	3	Eastern_Asia	no	insular	15426.4	4231	freshwater	MixedWaterbodies	25.55	NA	29	NA	NA	NA	NA	NA	1	Threatened	decreasing	0	1	1
Trachemys_decorata	Trachemys_decorata_JFP598	EMYDIDAE	Trachemys	3	3	2	2	0	0	1	0	1940	2	Caribbean	no	insular	15482.8	7110	freshwater	NA	28	NA	NA	NA	12	40	70	herbivorous	3	Threatened	unspecified	NA	1	1
Elusor_macrurus	Elusor_macrurus_253	CHELIDAE	Elusor	16	16	4	4	NA	NA	3	9	1994	16	Australasia	no	continent	16839.8	6116	freshwater	Rivers	39.2	NA	NA	NA	15	35	56	omnivorous	2	Threatened	unspecified	NA	1	2
Sternotherus_depressus	Sternotherus_depressus_HBS116244	KINOSTERNIDAE	Sternotherus	22	22	12	12	4	4	3	9	1955	14	North_America	no	continent	17834.7	12627	freshwater	Rivers	11.2	60	20	8	2.73	32	106	carnivorous	1	Threatened	decreasing	0	1	3
Graptemys_caglei	Graptemys_caglei_RCT431	EMYDIDAE	Graptemys	4	4	3	3	1	2	0	1	1974	5	North_America	no	continent	19152.4	9015	freshwater	Rivers	16.95	14.5	NA	6	3.5	NA	NA	carnivorous	2	Threatened	decreasing	0	1	3
Graptemys_ernsti	Graptemys_ernsti_RCT276	EMYDIDAE	Graptemys	4	4	1	1	NA	NA	0	3	1992	7	North_America	no	continent	20379.2	8895	freshwater	Rivers	20.8	NA	NA	16.5108	7	NA	NA	carnivorous	4	NotThreatened	stable	1	1	3
Chelodina_reimanni	Chelodina_reimanni_451	CHELIDAE	Chelodina	0	0	0	0	NA	NA	0	0	1990	1	Australasia	no	continent	26881	49192	freshwater	NA	21.45	37	NA	NA	11.95	28	75	carnivorous	4	NotThreatened	unspecified	NA	1	1
Graptemys_oculifera	Graptemys_oculifera_RCT26	EMYDIDAE	Graptemys	17	17	8	8	0	2	1	9	1890	18	North_America	no	continent	29929.3	14751	freshwater	Rivers	16.2	36.9417	NA	8.00526	3.66	39	60	carnivorous	3	Threatened	unknown	NA	1	3
Trachemys_adiutrix	Trachemys_adiutrix_HBS117931	EMYDIDAE	Trachemys	3	2	2	2	0	0	0	1	1835	61	South_America	no	continent	37139.2	12651	freshwater	NA	21.85	NA	NA	NA	11	NA	NA	NA	2	Threatened	unspecified	NA	1	2
Graptemys_versa	Graptemys_versa_RCT327	EMYDIDAE	Graptemys	8	8	7	7	1	1	4	2	1925	8	North_America	no	continent	44438.9	35249	freshwater	MixedWaterbodies	16.5	35.4	NA	7.50493	8	NA	60	carnivorous	5	NotThreatened	stable	1	1	3
Graptemys_gibbonsi	Graptemys_gibbonsi_RCT170	EMYDIDAE	Graptemys	10	10	6	6	NA	NA	2	4	1992	12	North_America	no	continent	46004.7	15638	freshwater	Rivers	21.8	19.9667	25	14.5095	6.5	NA	76	carnivorous	2	Threatened	decreasing	0	1	3
Kinosternon_chimalhuaca	Kinosternon_chimalhuaca_HBS120895	KINOSTERNIDAE	Kinosternon	4	4	1	1	NA	NA	0	2	1997	5	Central_America	no	continent	46619.2	9828	freshwater	MixedWaterbodies	14.35	NA	NA	8.50559	3.7	33	NA	carnivorous	5	NotThreatened	stable	1	1	1
Cuora_aurocapitata	Cuora_aurocapitata_FMNH261570	GEOEMYDIDAE	Cuora	5	5	0	0	NA	0	3	2	1988	9	Eastern_Asia	no	continent	48251.3	29679	freshwater	NA	16.5	NA	NA	NA	3	NA	66.5	omnivorous	1	Threatened	unspecified	NA	1	3
Pelochelys_signifera	NA	TRIONYCHIDAE	Pelochelys	1	1	0	0	NA	NA	NA	1	2002	1	Australasia	no	continent	49436.4	111493	freshwater	MixedWaterbodies	100	NA	15	NA	NA	NA	NA	NA	3	Threatened	decreasing	0	1	1
Trachemys_stejnegeri	Trachemys_stejnegeri_HBS108728	EMYDIDAE	Trachemys	1	1	0	0	0	0	0	0	1928	1	Caribbean	yes	insular	53916.1	38908	freshwater	NA	24.15	8.1	NA	NA	8.5	43	68	herbivorous	4	NotThreatened	unspecified	NA	1	3
Cyclemys_fusca	Cyclemys_fusca_CAS210070	GEOEMYDIDAE	Cyclemys	3	3	1	1	NA	NA	NA	2	2008	4	Eastern_Asia	no	continent	54253.1	141788	freshwater	Rivers	24.7	NA	NA	NA	NA	NA	NA	NA	5	NotThreatened	stable	1	1	3
Kinosternon_herrerai	Kinosternon_herrerai_AMNH118236	KINOSTERNIDAE	Kinosternon	2	2	0	0	0	0	0	2	1925	4	Central_America	no	continent	57119.8	67130	freshwater	MixedWaterbodies	16.45	19.5	NA	NA	3	NA	NA	omnivorous	4	NotThreatened	decreasing	0	1	1
Rhinoclemmys_diademata	Rhinoclemmys_diademata_HBS118631	GEOEMYDIDAE	Rhinoclemmys	3	3	0	0	0	0	0	3	1954	7	South_America	no	continent	62896	38711	freshwater	NA	23.6	5.8	NA	NA	2	46	90	omnivorous	2	Threatened	decreasing	0	1	1
Graptemys_flavimaculata	Graptemys_flavimaculata_RCT140	EMYDIDAE	Graptemys	28	28	17	17	0	3	9	12	1954	25	North_America	no	continent	66518.5	10605	freshwater	Rivers	17.3	36.9417	20	9.00592	4.7	NA	60	carnivorous	3	Threatened	decreasing	0	1	3
Ranacephala_hogei	Mesoclemmys_hogei_HBS117946	CHELIDAE	Ranacephala	3	1	1	0	1	0	0	0	1967	0	South_America	no	continent	67747.4	19005	freshwater	MixedWaterbodies	36	NA	20	NA	8	NA	NA	NA	1	Threatened	decreasing	0	1	2
Cyclemys_enigmatica	NA	GEOEMYDIDAE	Cyclemys	0	0	0	0	NA	NA	NA	0	2008	0	Eastern_Asia	no	continent	67747.7	920084	freshwater	MixedWaterbodies	23.5	NA	20	NA	NA	NA	NA	NA	4	NotThreatened	decreasing	0	1	1
Rhinoclemmys_nasuta	NA	GEOEMYDIDAE	Rhinoclemmys	4	4	2	2	0	0	0	4	1902	9	South_America	no	continent	67878.4	83244	freshwater	NA	21.2	NA	NA	NA	1	55	NA	NA	4	NotThreatened	unspecified	NA	1	1
Myuchelys_bellii	Myuchelys_bellii_187	CHELIDAE	Myuchelys	13	12	9	9	0	0	0	5	1844	6	Australasia	no	continent	69406.7	16358	freshwater	Rivers	26.35	26.5	NA	NA	15.5	32	69	omnivorous	2	Threatened	unspecified	NA	1	2
Rheodytes_leukops	Rheodytes_leukops_239	CHELIDAE	Rheodytes	29	29	9	9	NA	0	16	11	1980	13	Australasia	no	continent	74359.2	21385	freshwater	NA	26.2	NA	NA	NA	18.8	NA	47	omnivorous	3	Threatened	unspecified	NA	1	2
Staurotypus_salvinii	Staurotypus_salvinii_HBS108669	KINOSTERNIDAE	Staurotypus	2	2	0	0	0	0	1	1	1864	3	Central_America	yes	continent	76062.9	39342	freshwater	NA	19.6	26.3	NA	NA	5.36	38	163.5	carnivorous	4	NotThreatened	unspecified	NA	1	1
Kinosternon_creaseri	Kinosternon_creaseri_K35	KINOSTERNIDAE	Kinosternon	2	2	2	2	1	0	0	1	1934	2	Central_America	no	continent	81220.2	121674	freshwater	StillWaterbodies	12.3	NA	NA	NA	1	NA	NA	NA	4	NotThreatened	decreasing	0	1	1
Nilssonia_nigricans	NA	TRIONYCHIDAE	Nilssonia	4	3	2	1	0	0	1	2	1875	10	Eastern_Asia	no	continent	94877.5	118106	freshwater	Rivers	77.5	NA	15	NA	20.2	NA	NA	carnivorous	1	Threatened	decreasing	0	1	3
Rafetus_swinhoei	NA	TRIONYCHIDAE	Rafetus	9	9	7	7	1	0	0	3	1873	7	Eastern_Asia	no	continent	99734.7	95481	freshwater	MixedWaterbodies	97.75	NA	100	NA	NA	NA	NA	NA	1	Threatened	decreasing	0	1	3
Pseudemys_peninsularis	Pseudemys_peninsularis_CRI13953	EMYDIDAE	Pseudemys	5	5	2	2	0	0	0	1	1938	6	North_America	no	continent	103378	98439	freshwater	MixedWaterbodies	35	12.5	NA	6.50427	15	NA	90	herbivorous	5	NotThreatened	unknown	NA	1	3
Graptemys_nigrinoda	Graptemys_ndelticola_RCT291	EMYDIDAE	Graptemys	11	11	5	5	0	0	2	5	1954	9	North_America	no	continent	104532	39547	freshwater	MixedWaterbodies	17.05	36.9417	NA	8.50571	5.75	37.03	72	carnivorous	5	NotThreatened	stable	1	1	3
Trachemys_yaquia	NA	EMYDIDAE	Trachemys	0	0	0	0	0	0	0	0	1970	0	Central_America	no	continent	111689	29613	freshwater	MixedWaterbodies	28.85	75	NA	8	9.7	NA	67.93	NA	3	Threatened	decreasing	0	1	1
Graptemys_barbouri	Graptemys_barbouri_RCT277	EMYDIDAE	Graptemys	10	10	4	4	1	1	1	5	1942	11	North_America	no	continent	111849	23312	freshwater	Rivers	22.85	31.7	20	17.0112	8.5	35	NA	carnivorous	4	NotThreatened	stable	1	1	3
Elseya_branderhorsti	Elseya_branderhorsti_AA42626	CHELIDAE	Elseya	1	1	0	0	0	0	1	0	1914	1	Australasia	no	continent	112560	105359	freshwater	NA	44.15	NA	NA	NA	NA	55	NA	NA	3	Threatened	unspecified	NA	1	1
Pseudemys_nelsoni	Pseudemys_nelsoni_HBS108599	EMYDIDAE	Pseudemys	46	44	18	16	5	9	8	15	1938	30	North_America	yes	continent	128960	126246	freshwater	MixedWaterbodies	33.75	26.1	NA	8.00526	14.5	35	72.5	herbivorous	5	NotThreatened	stable	1	1	3
Pseudemys_rubriventris	Pseudemys_rubriventris_USNM544373	EMYDIDAE	Pseudemys	15	13	7	6	0	4	4	4	1830	15	North_America	yes	continent	131750	111065	freshwater	MixedWaterbodies	32.45	4.3	NA	11.0072	14.5	37	72.5	herbivorous	4	NotThreatened	unknown	NA	1	3
Sacalia_bealei	Sacalia_bealei_HBS108668	GEOEMYDIDAE	Sacalia	10	10	5	5	0	0	1	4	1831	8	Eastern_Asia	no	continent	132725	273959	freshwater	NA	14.85	27.3	NA	NA	3.5	NA	72	omnivorous	2	Threatened	unspecified	NA	1	3
Pseudemys_gorzugi	Pseudemys_gorzugi_HBS117907	EMYDIDAE	Pseudemys	13	13	8	8	NA	0	1	5	1984	11	Multiple	no	continent	134167	79877	freshwater	Rivers	34.2	44	NA	6.50427	15	NA	83	herbivorous	4	NotThreatened	unknown	NA	1	3
Batagur_baska	Batagur_baska_AMCC166654	GEOEMYDIDAE	Batagur	16	16	9	9	1	1	5	3	1831	17	Eastern_Asia	no	continent	137014	107265	freshwater	RiversAndEstuaries	54.95	21.7	25	NA	25	70	91	omnivorous	1	Threatened	decreasing	0	1	3
Cuora_pani	Cuora_pani_HBS117865	GEOEMYDIDAE	Cuora	5	4	0	1	NA	1	2	1	1984	4	Eastern_Asia	no	continent	137334	77051	freshwater	NA	17	NA	NA	NA	NA	NA	NA	omnivorous	1	Threatened	unspecified	NA	1	3
Trachemys_gaigeae	Trachemys_gaigeae_TNHC50874	EMYDIDAE	Trachemys	8	8	3	3	0	2	3	1	1939	9	Multiple	no	continent	152098	39807	freshwater	Rivers	24.6	75	NA	8	9.85	NA	60.43	NA	3	Threatened	unknown	NA	1	3
Podocnemis_lewyana	NA	PODOCNEMIDIDAE	Podocnemis	27	27	18	18	0	0	4	14	1852	27	South_America	yes	continent	153251	66926	freshwater	MixedWaterbodies	46.2	NA	12.5	4	16.5	40	NA	herbivorous	1	Threatened	decreasing	0	1	1
Graptemys_pulchra	Graptemys_pulchra_RCT258	EMYDIDAE	Graptemys	7	7	3	3	0	0	0	2	1893	10	North_America	no	continent	158359	47688	freshwater	Rivers	20.05	19.9667	NA	14.0092	6	42	76	carnivorous	4	NotThreatened	stable	1	1	3
Chelydra_rossignonii	Chelydra_rossignonii_HBS29331	CHELYDRIDAE	Chelydra	2	2	2	2	0	0	0	1	1868	1	Central_America	no	continent	167666	148554	freshwater	MixedWaterbodies	40	47	NA	9.00296	25	NA	NA	omnivorous	3	Threatened	unknown	NA	1	1
Dermatemys_mawii	Dermatemys_mawii_HBS116865	DERMATEMYDIDAE	Dermatemys	29	27	16	14	3	2	1	14	1847	21	Central_America	no	continent	197060	131154	freshwater	MixedWaterbodies	53.95	11.3	NA	NA	10	60	258.5	herbivorous	1	Threatened	decreasing	0	1	1
Mauremys_japonica	Mauremys_japonica_HBS116253	GEOEMYDIDAE	Mauremys	23	17	15	9	2	3	4	7	1835	38	Eastern_Asia	no	insular	204004	153544	freshwater	NA	19.15	16.2	NA	NA	6	36	70	omnivorous	4	NotThreatened	unspecified	NA	1	3
Pseudemys_texana	Pseudemys_texana_RCT2	EMYDIDAE	Pseudemys	14	14	7	7	0	2	7	4	1893	13	North_America	no	continent	207370	102815	freshwater	MixedWaterbodies	29.15	44	NA	6.50436	13.25	35	83	carnivorous	5	NotThreatened	unknown	NA	1	3
Kinosternon_acutum	Kinosternon_acuta_HBS117455	KINOSTERNIDAE	Kinosternon	0	0	0	0	0	0	0	0	1831	1	Central_America	no	continent	211430	162775	freshwater	NA	11.25	14	NA	NA	3	31.5	130	NA	4	NotThreatened	unspecified	NA	1	1
Morenia_ocellata	Morenia_ocellata_USNMFS36669	GEOEMYDIDAE	Morenia	2	2	0	0	0	0	2	0	1835	1	Eastern_Asia	no	continent	214815	154817	freshwater	MixedWaterbodies	19.45	NA	21	NA	6.5	48	NA	herbivorous	2	Threatened	decreasing	0	1	1
Chitra_vandijki	Chitra_vandijki_HBS125628	TRIONYCHIDAE	Chitra	4	4	3	3	NA	NA	NA	0	2003	3	Eastern_Asia	yes	continent	219043	82189	freshwater	Rivers	NA	NA	37.5	NA	NA	NA	NA	NA	1	Threatened	decreasing	0	1	3
Malayemys_macrocephala	NA	GEOEMYDIDAE	Malayemys	13	13	6	6	0	0	2	6	1859	9	Eastern_Asia	no	continent	223126	199641	freshwater	StillWaterbodies	18.8	NA	NA	NA	NA	NA	NA	NA	5	NotThreatened	stable	1	1	1
Cyclemys_gemeli	NA	GEOEMYDIDAE	Cyclemys	2	2	1	1	NA	NA	NA	1	2008	3	Eastern_Asia	no	continent	228468	273105	freshwater	MixedWaterbodies	21.1	NA	15	NA	NA	NA	NA	NA	4	NotThreatened	decreasing	0	1	3
Claudius_angustatus	Claudius_angustatus_HBS121589	KINOSTERNIDAE	Claudius	4	4	3	3	1	1	0	0	1865	3	Central_America	no	continent	237743	212668	freshwater	NA	15.75	16.1	NA	NA	4	32	123	carnivorous	4	NotThreatened	unspecified	NA	1	1
Nilssonia_formosa	Nilssonia_formosa_HBS125636	TRIONYCHIDAE	Nilssonia	2	2	0	0	0	0	2	0	1869	4	Eastern_Asia	no	continent	238002	142290	freshwater	Rivers	57	NA	30	NA	NA	NA	NA	NA	1	Threatened	decreasing	0	1	1
Hydromedusa_maximiliani	NA	CHELIDAE	Hydromedusa	20	20	14	14	0	1	7	10	1825	23	South_America	no	continent	239049	288138	freshwater	NA	18.5	11.8	NA	NA	3	40	275	carnivorous	3	Threatened	unspecified	NA	1	2
Pangshura_sylhetensis	Pangshura_sylhetensis_HBS124028	GEOEMYDIDAE	Pangshura	5	5	1	1	0	0	0	3	1870	5	Eastern_Asia	no	continent	244200	144452	freshwater	Rivers	15.4	NA	18	NA	9	NA	NA	carnivorous	1	Threatened	decreasing	0	1	3
Batagur_trivittata	Batagur_trivittata_HBS112440	GEOEMYDIDAE	Batagur	11	9	6	5	0	0	2	5	1835	8	Eastern_Asia	no	continent	245509	107814	freshwater	Rivers	54	NA	25	NA	25	67	80	herbivorous	1	Threatened	decreasing	0	1	1
Staurotypus_triporcatus	Staurotypus_triporcatus_HBS117468	KINOSTERNIDAE	Staurotypus	10	10	1	1	0	2	4	3	1828	11	Central_America	no	continent	246678	219483	freshwater	NA	39	33.5	NA	NA	10	40	114	carnivorous	4	NotThreatened	unspecified	NA	1	1
Mauremys_nigricans	Mauremys_nigricans_LACM183201	GEOEMYDIDAE	Mauremys	3	3	1	1	0	0	0	2	1834	6	Eastern_Asia	no	continent	261467	133188	freshwater	NA	24.75	18	NA	NA	3.5	48	39.5	omnivorous	2	Threatened	unspecified	NA	1	3
Apalone_ferox	Apalone_ferox_CAS202549	TRIONYCHIDAE	Apalone	31	31	10	10	0	4	9	11	1783	31	North_America	no	continent	277793	247090	freshwater	MixedWaterbodies	49.85	36.75	NA	9	22	33	63	carnivorous	5	NotThreatened	stable	1	1	3
Erymnochelys_madagascariensis	Erymnochelys_madagascariensis_HBS103217	PODOCNEMIDIDAE	Erymnochelys	16	16	8	8	1	2	7	2	1867	11	Africa	no	insular	286431	151139	freshwater	MixedWaterbodies	44.4	NA	25	NA	13	NA	66	omnivorous	1	Threatened	decreasing	0	1	1
Pelochelys_bibroni	Pelochelys_bibroni_HBS118593	TRIONYCHIDAE	Pelochelys	3	3	0	0	0	0	2	0	1853	3	Australasia	no	continent	300033	254251	freshwater	MixedFreshwaterAndEstuaries	102	10.1	15	NA	26	NA	NA	carnivorous	3	Threatened	unknown	NA	1	2
Kinosternon_baurii	Kinosternon_baurii_HBS108574	KINOSTERNIDAE	Kinosternon	9	9	6	6	0	5	1	0	1891	8	North_America	no	continent	305752	374910	freshwater	MixedWaterbodies	12.1	49.9167	NA	5.00336	2.55	30	116	omnivorous	4	NotThreatened	decreasing	0	1	3
Kinosternon_sonoriense	Kinosternon_sonoriense_HBS119037	KINOSTERNIDAE	Kinosternon	27	27	13	13	1	1	8	13	1854	17	Multiple	no	continent	306010	186589	freshwater	MixedWaterbodies	17.2	39.9333	12	7.0046	4.925	32	NA	carnivorous	3	Threatened	decreasing	0	1	3
Cuora_flavomarginata	Cuora_flavomarginata_HBS41895	GEOEMYDIDAE	Cuora	30	28	18	18	0	2	9	12	1863	28	Eastern_Asia	no	continent	319914	383782	freshwater	NA	18.95	19.1	NA	NA	2	42	93	omnivorous	2	Threatened	unspecified	NA	1	3
Acanthochelys_pallidipectoris	Acanthochelys_pallidipectoris_HBS121003	CHELIDAE	Acanthochelys	3	2	1	1	0	1	1	0	1945	4	South_America	yes	continent	321158	307421	freshwater	StillWaterbodies	17.75	NA	15	NA	3.5	26	NA	carnivorous	2	Threatened	decreasing	0	1	1
Trachemys_ornata	NA	EMYDIDAE	Trachemys	2	2	0	0	0	0	0	2	1831	4	Central_America	no	continent	340831	19486	freshwater	NA	35.6	75	NA	8	8.4	NA	60.43	omnivorous	3	Threatened	decreasing	0	1	1
Lissemys_scutata	Lissemys_scutata_USNM520643	TRIONYCHIDAE	Lissemys	1	1	0	0	0	0	0	1	1868	1	Eastern_Asia	no	continent	357064	180806	freshwater	StillWaterbodies	25	17.8	12	NA	10.5	NA	57.5	omnivorous	5	NotThreatened	stable	1	1	1
Chitra_chitra	Chitra_chitra_HBS125606	TRIONYCHIDAE	Chitra	2	2	1	1	NA	0	1	0	1986	2	Eastern_Asia	no	continent	357465	163145	freshwater	Rivers	140	NA	45	NA	NA	NA	NA	NA	1	Threatened	decreasing	0	1	1
Malaclemys_terrapin	Malaclemys_terrapin_MVZ137745	EMYDIDAE	Malaclemys	296	295	152	152	7	20	56	154	1793	209	North_America	no	continent	364002	124589	freshwater	Estuaries	25	14.1	15	6	8.5	29.23	84.5	carnivorous	3	Threatened	decreasing	0	1	3
Glyptemys_muhlenbergii	Glyptemys_muhlenbergii_HBS108716	EMYDIDAE	Glyptemys	67	51	35	24	2	5	17	35	1801	59	North_America	no	continent	366833	98998	freshwater	StillWaterbodies	11.25	40	NA	7.94521	3	30	56	omnivorous	1	Threatened	unknown	NA	1	3
Acanthochelys_radiolata	NA	CHELIDAE	Acanthochelys	5	3	2	2	1	0	1	3	1820	6	South_America	no	continent	383921	147757	freshwater	NA	19	NA	NA	NA	NA	NA	NA	carnivorous	4	NotThreatened	unspecified	NA	1	2
Morenia_petersi	Morenia_petersi_FMNH260378	GEOEMYDIDAE	Morenia	1	1	0	0	0	0	1	0	1879	3	Eastern_Asia	no	continent	387750	489287	freshwater	NA	22.7	NA	21	NA	8	45	NA	herbivorous	2	Threatened	decreasing	0	1	3
Rafetus_euphraticus	Rafetus_sp_AMNH200163	TRIONYCHIDAE	Rafetus	16	16	11	11	0	2	1	8	1801	14	Western_Asia	no	continent	387985	263030	freshwater	MixedWaterbodies	55.35	NA	15	NA	35	NA	NA	carnivorous	2	Threatened	decreasing	0	1	2
Batagur_borneoensis	Batagur_borneoensis_HBS112448	GEOEMYDIDAE	Batagur	13	4	5	2	3	0	0	7	1844	9	Eastern_Asia	no	continent	391109	233763	freshwater	Estuaries	60.5	80	45	7.00479	12	72	80	herbivorous	1	Threatened	decreasing	0	1	1
Malayemys_subtrijuga	Malayemys_subtrijuga_FMNH258868	GEOEMYDIDAE	Malayemys	11	11	5	5	0	1	2	4	1845	14	Eastern_Asia	no	continent	403614	268069	freshwater	StillWaterbodies	21.8	14.2	10	4.5	5	45	NA	carnivorous	4	NotThreatened	decreasing	0	1	1
Palea_steindachneri	Palea_steindachneri_HBS119016	TRIONYCHIDAE	Palea	6	4	3	1	1	0	0	2	1906	6	Eastern_Asia	yes	continent	426696	319021	freshwater	MixedWaterbodies	44.5	41	17.5	NA	15.5	NA	NA	carnivorous	1	Threatened	decreasing	0	1	3
Heosemys_annandalii	Heosemys_annandalii_FMNH259074	GEOEMYDIDAE	Heosemys	12	9	4	1	0	0	4	3	1903	13	Eastern_Asia	no	continent	455801	289524	freshwater	StillWaterbodies	46	9.3	37	NA	4	60	NA	herbivorous	1	Threatened	decreasing	0	1	1
Phrynops_williamsi	Phrynops_williamsi_HBS123589	CHELIDAE	Phrynops	1	1	0	0	NA	0	0	0	1983	2	South_America	no	continent	456556	218807	freshwater	Rivers	31.6	NA	17.5	NA	9	34	NA	carnivorous	3	Threatened	decreasing	0	1	2
Sternotherus_minor	Sternotherus_minor_minor_RCT53	KINOSTERNIDAE	Sternotherus	44	43	22	21	6	14	3	12	1857	33	North_America	no	continent	459237	168076	freshwater	MixedWaterbodies	14.45	23.9	NA	8	3	28	106	carnivorous	5	NotThreatened	stable	1	1	3
Carettochelys_insculpta	Carettochelys_insculpta_HBS119093	CARETTOCHELYIDAE	Carettochelys	54	54	27	27	3	2	19	23	1886	48	Australasia	no	continent	480040	149082	freshwater	MixedWaterbodies	46.9	38.4	35	NA	22.5	NA	69	omnivorous	2	Threatened	decreasing	0	1	2
Sacalia_quadriocellata	Sacalia_quadriocellata_FMNH256542	GEOEMYDIDAE	Sacalia	22	20	9	8	0	1	5	9	1903	15	Eastern_Asia	no	continent	481334	304229	freshwater	Rivers	14.75	NA	25	NA	2	NA	73	carnivorous	1	Threatened	decreasing	0	1	3
Acanthochelys_macrocephala	NA	CHELIDAE	Acanthochelys	3	2	2	1	NA	0	1	1	1984	4	South_America	no	continent	483979	304133	freshwater	StillWaterbodies	26.5	NA	15	NA	NA	NA	NA	carnivorous	4	NotThreatened	decreasing	0	1	2
Batagur_affinis	NA	GEOEMYDIDAE	Batagur	13	13	9	9	0	0	2	5	1847	10	Eastern_Asia	no	continent	502480	141001	freshwater	RiversAndEstuaries	56.35	NA	25	NA	26	NA	NA	NA	1	Threatened	decreasing	0	1	1
Chelodina_novaeguineae	Chelodina_novaeguineae_429	CHELIDAE	Chelodina	4	4	0	0	0	1	2	1	1888	8	Australasia	no	continent	522942	75339	freshwater	NA	18.45	37	NA	NA	11.95	32	74	carnivorous	5	NotThreatened	unspecified	NA	1	1
Batagur_dhongoka	Batagur_dhongoka_AMNH166661	GEOEMYDIDAE	Batagur	3	2	2	2	0	0	1	1	1834	3	Eastern_Asia	no	continent	536127	296503	freshwater	Rivers	37	6.8	25	NA	30	57	55	omnivorous	1	Threatened	decreasing	0	1	3
Kinosternon_hirtipes	Kinosternon_hirtipes_5L5L2R	KINOSTERNIDAE	Kinosternon	14	14	9	9	2	1	2	6	1830	12	Multiple	yes	continent	543186	145976	freshwater	MixedWaterbodies	17.3	NA	NA	7.00468	3.5	30	198.5	carnivorous	5	NotThreatened	decreasing	0	1	3
Mauremys_sinensis	Mauremys_sinensis_MVZ230479	GEOEMYDIDAE	Mauremys	44	25	21	10	0	4	7	15	1834	42	Eastern_Asia	yes	continent	543547	239282	freshwater	StillWaterbodies	23.55	22.8	20	NA	4.5	40	NA	omnivorous	1	Threatened	decreasing	0	1	3
Batagur_kachuga	Batagur_kachuga_FMNH224128	GEOEMYDIDAE	Batagur	4	4	1	1	0	0	1	1	1831	6	Eastern_Asia	no	continent	556547	180161	freshwater	Rivers	42.5	NA	25	NA	17	68	83	herbivorous	1	Threatened	decreasing	0	1	3
Cuora_trifasciata	Cuora_trifasciata_KFBG030278065	GEOEMYDIDAE	Cuora	19	15	6	6	0	3	5	9	1825	18	Eastern_Asia	no	continent	594965	241670	freshwater	Rivers	24.5	31.8	22	NA	2	50	NA	carnivorous	1	Threatened	decreasing	0	1	3
Cyclanorbis_elegans	NA	TRIONYCHIDAE	Cyclanorbis	7	7	2	2	0	0	0	2	1869	3	Africa	no	continent	595934	296634	freshwater	Rivers	68.8	NA	25	NA	NA	NA	NA	NA	1	Threatened	decreasing	0	1	1
Pelusios_niger	Pelusios_niger_HBS125084	PELOMEDUSIDAE	Pelusios	5	5	1	1	0	0	3	2	1835	8	Africa	no	continent	610672	209728	freshwater	MixedWaterbodies	31	14.7	15	NA	11	48	65	omnivorous	4	NotThreatened	decreasing	0	1	1
Graptemys_ouachitensis	Graptemys_oouachitensis_RCT406	EMYDIDAE	Graptemys	23	22	6	5	0	4	5	8	1953	30	North_America	no	continent	627917	448456	freshwater	MixedWaterbodies	21	35.4	NA	7.0046	10.25	32	60	omnivorous	5	NotThreatened	stable	1	1	3
Podocnemis_erythrocephala	Podocnemis_erythrocephala_HBS116250	PODOCNEMIDIDAE	Podocnemis	22	22	8	8	0	0	4	15	1824	22	South_America	no	continent	635087	432578	freshwater	NA	28.3	18	NA	NA	7.85	40	66.8	herbivorous	3	Threatened	unspecified	NA	1	2
Orlitia_borneensis	Orlitia_borneensis_AMNH166663	GEOEMYDIDAE	Orlitia	10	10	6	6	0	0	4	3	1873	10	Eastern_Asia	no	continent	683512	653240	freshwater	MixedWaterbodies	80	NA	30	NA	12	80	151	omnivorous	1	Threatened	decreasing	0	1	1
Kinosternon_integrum	Kinosternon_integrum_JAC21644	KINOSTERNIDAE	Kinosternon	16	15	9	8	0	2	4	10	1854	16	Central_America	yes	continent	687742	380977	freshwater	MixedWaterbodies	20.95	18.5	NA	5.94771	5	30	102	carnivorous	5	NotThreatened	stable	1	1	1
Sternotherus_carinatus	Sternotherus_carinatus_RCT21	KINOSTERNIDAE	Sternotherus	8	8	6	6	1	0	2	2	1856	9	North_America	no	continent	693665	343971	freshwater	MixedWaterbodies	18.2	29.3	NA	6.00395	4.2	28	109	carnivorous	5	NotThreatened	stable	1	1	3
Pangshura_smithii	Pangshura_smithii_AMNH166664	GEOEMYDIDAE	Pangshura	6	4	0	0	0	0	2	3	1863	14	Eastern_Asia	no	continent	706576	556637	freshwater	Rivers	18.4	13.8	18	NA	6.7	44	148	herbivorous	4	NotThreatened	decreasing	0	1	3
Mauremys_rivulata	Mauremys_rivulata_AMNH168666	GEOEMYDIDAE	Mauremys	54	46	26	21	5	2	9	28	1833	43	Multiple	yes	continent	708330	330174	freshwater	NA	22.95	17.6	NA	11	12	35	95	carnivorous	5	NotThreatened	stable	1	1	2
Rhinemys_rufipes	NA	CHELIDAE	Rhinemys	6	0	2	0	0	1	1	3	1824	3	South_America	no	continent	899360	458107	freshwater	NA	24.3	NA	NA	NA	7.5	NA	NA	NA	4	NotThreatened	unspecified	NA	1	2
Heosemys_grandis	Heosemys_grandis_HBS108666	GEOEMYDIDAE	Heosemys	15	15	5	5	0	1	4	4	1860	12	Eastern_Asia	no	continent	934618	575784	freshwater	MixedWaterbodies	41.3	29.6	37	NA	5	65	122	omnivorous	1	Threatened	decreasing	0	1	1
Cycloderma_frenatum	Cycloderma_frenatum_HBS117691	TRIONYCHIDAE	Cycloderma	1	1	0	0	0	0	0	1	1854	3	Africa	no	continent	994083	250649	freshwater	MixedWaterbodies	47.75	NA	17.5	NA	18	33	289.18	carnivorous	2	Threatened	decreasing	0	1	1
Nilssonia_hurum	Nilssonia_hurum_HBS125638	TRIONYCHIDAE	Nilssonia	5	4	0	0	0	0	0	2	1831	10	Eastern_Asia	no	continent	1.02229e+06	687940	freshwater	MixedWaterbodies	52.75	NA	22.5	NA	25	NA	180	omnivorous	2	Threatened	decreasing	0	1	3
Pangshura_tentoria	Pangshura_tentoria_HBS116255	GEOEMYDIDAE	Pangshura	3	1	1	1	0	0	1	1	1834	13	Eastern_Asia	no	continent	1.02885e+06	569009	freshwater	Rivers	22.5	11	20	NA	6.25	42	70	herbivorous	5	NotThreatened	stable	1	1	3
Acanthochelys_spixii	Acanthochelys_spixii_HBS121001	CHELIDAE	Acanthochelys	14	10	6	5	1	2	2	7	1835	8	South_America	yes	continent	1.06818e+06	593661	freshwater	NA	17.9	8.2	NA	NA	4.5	27	155.5	carnivorous	4	NotThreatened	unspecified	NA	1	2
Notochelys_platynota	Notochelys_platynota_FMNH267641	GEOEMYDIDAE	Notochelys	2	2	1	1	0	0	0	0	1834	2	Eastern_Asia	no	continent	1.08849e+06	688017	freshwater	MixedWaterbodies	30.6	18.8	25	NA	4	56	NA	herbivorous	3	Threatened	decreasing	0	1	1
Clemmys_guttata	Clemmys_guttata_FMNH265273	EMYDIDAE	Clemmys	119	119	55	55	4	11	32	41	1792	95	North_America	no	continent	1.14506e+06	756937	freshwater	StillWaterbodies	12.65	30	25	8	4.29	32	68.5	carnivorous	2	Threatened	decreasing	0	1	3
Pangshura_tecta	Pangshura_tecta_AMCC166665	GEOEMYDIDAE	Pangshura	7	2	3	0	2	0	1	3	1831	17	Eastern_Asia	no	continent	1.17625e+06	920058	freshwater	StillWaterbodies	30.75	11	12	NA	7.5	42	70	herbivorous	3	Threatened	decreasing	0	1	3
Macrochelys_temminckii	Macrochelys_temminckii_HBS108582	CHELYDRIDAE	Macrochelys	121	108	81	5	1	7	20	51	1835	85	North_America	no	continent	1.17643e+06	505589	freshwater	NA	65.4	70.3	NA	11	24.75	38.8	84	omnivorous	2	Threatened	decreasing	0	1	3
Mauremys_mutica	Mauremys_mutica_MVZ230476	GEOEMYDIDAE	Mauremys	54	50	37	36	1	4	5	26	1842	59	Eastern_Asia	yes	continent	1.22804e+06	425278	freshwater	MixedWaterbodies	19.55	22.1	20	NA	1.5	35	79.5	omnivorous	1	Threatened	decreasing	0	1	3
Podocnemis_sextuberculata	Podocnemis_sextuberculata_HBS117925	PODOCNEMIDIDAE	Podocnemis	26	26	12	12	0	0	4	17	1849	28	South_America	no	continent	1.25361e+06	614881	freshwater	NA	29.5	50	NA	NA	37.5	40	88	NA	3	Threatened	unspecified	NA	1	2
Hardella_thurjii	Hardella_thurjii_AMNH125654	GEOEMYDIDAE	Hardella	7	5	2	2	0	0	1	2	1831	6	Eastern_Asia	no	continent	1.27451e+06	534983	freshwater	MixedWaterbodies	42.9	18	10	NA	1	60	NA	herbivorous	2	Threatened	decreasing	0	1	3
Pseudemys_concinna	Pseudemys_concinna_HBS117856	EMYDIDAE	Pseudemys	83	81	30	28	0	6	16	44	1830	81	North_America	no	continent	1.2872e+06	631311	freshwater	Rivers	38.35	44	20	6.50427	16.8	35	83	herbivorous	5	NotThreatened	unknown	NA	1	3
Nilssonia_leithii	NA	TRIONYCHIDAE	Nilssonia	0	0	0	0	0	0	0	0	1872	2	Eastern_Asia	no	continent	1.29294e+06	186524	freshwater	Rivers	59.15	NA	22.5	NA	NA	NA	NA	carnivorous	1	Threatened	decreasing	0	1	3
Cycloderma_aubryi	Cycloderma_aubryi_FMNH98752	TRIONYCHIDAE	Cycloderma	0	0	0	0	0	0	0	0	1856	0	Africa	no	continent	1.34679e+06	571218	freshwater	MixedWaterbodies	45.35	NA	20	NA	25.5	39	NA	carnivorous	3	Threatened	decreasing	0	1	1
Heosemys_spinosa	Heosemys_spinosa_HBS109889	GEOEMYDIDAE	Heosemys	6	5	2	2	0	0	1	3	1831	11	Eastern_Asia	no	continent	1.48472e+06	931054	freshwater	MixedWaterbodies	27.5	22.9	17	NA	1	60	106	herbivorous	2	Threatened	decreasing	0	1	1
Mesoclemmys_vanderhaegei	NA	CHELIDAE	Mesoclemmys	8	7	6	6	0	0	0	6	1973	13	South_America	no	continent	1.48802e+06	979971	freshwater	NA	28.25	NA	NA	NA	4	35	185	carnivorous	4	NotThreatened	unspecified	NA	1	2
Mauremys_leprosa	Mauremys_leprosa_MVZ178059	GEOEMYDIDAE	Mauremys	115	107	42	36	3	8	26	55	1812	154	Multiple	yes	continent	1.51637e+06	957571	freshwater	NA	22.5	24.5	NA	8	8.9	35	93.5	carnivorous	4	NotThreatened	decreasing	0	1	3
Rhinoclemmys_punctularia	Rhinoclemmys_punctularia_HBS123633	GEOEMYDIDAE	Rhinoclemmys	14	13	8	8	0	0	2	9	1801	26	South_America	yes	continent	1.54569e+06	2213334	freshwater	NA	22.45	5.8	NA	NA	1.5	65	90	carnivorous	4	NotThreatened	decreasing	0	1	3
Dogania_subplana	Dogania_subplana_USNM572079	TRIONYCHIDAE	Dogania	5	5	0	0	0	0	1	2	1809	9	Eastern_Asia	no	continent	1.58177e+06	1078975	freshwater	MixedWaterbodies	31	NA	NA	NA	5	NA	NA	omnivorous	5	NotThreatened	stable	1	1	1
Pelusios_castanoides	Pelusios_castanoides_HBS117686	PELOMEDUSIDAE	Pelusios	8	8	3	3	0	0	4	3	1931	9	Africa	no	continent	1.60447e+06	937734	freshwater	NA	21	47	NA	NA	15	32	NA	carnivorous	5	NotThreatened	unspecified	NA	1	1
Geoclemys_hamiltonii	Geoclemys_hamiltonii_HBS108665	GEOEMYDIDAE	Geoclemys	10	8	3	2	0	1	1	4	1831	8	Eastern_Asia	no	continent	1.61745e+06	646121	freshwater	StillWaterbodies	39.85	19.2	20	NA	19	50	NA	carnivorous	2	Threatened	decreasing	0	1	3
Kinosternon_subrubrum	Kinosternon_subrubrum_HBS119499	KINOSTERNIDAE	Kinosternon	51	51	17	17	2	19	13	13	1789	39	North_America	no	continent	1.74526e+06	1446617	freshwater	StillWaterbodies	12.05	45.925	NA	5.00171	3	24.5	90.66	carnivorous	5	NotThreatened	stable	1	1	3
Graptemys_pseudogeographica	Graptemys_ppseudogeographica_RCT379	EMYDIDAE	Graptemys	41	40	12	11	0	5	8	18	1831	48	North_America	yes	continent	1.79536e+06	592401	freshwater	MixedWaterbodies	21.35	35.4	NA	8.00526	10.5	35	60	omnivorous	5	NotThreatened	unknown	NA	1	3
Melanochelys_trijuga	Melanochelys_trijuga_AMNH168668	GEOEMYDIDAE	Melanochelys	11	10	7	6	1	1	5	3	1812	13	Eastern_Asia	yes	continent	1.81246e+06	1511818	freshwater	Rivers	32.25	40	15	NA	4.5	48	125	herbivorous	5	NotThreatened	decreasing	0	1	3
Platysternon_megacephalum	Platysternon_megacephalum_HBS16255	PLATYSTERNIDAE	Platysternon	50	50	30	30	0	1	7	29	1831	45	Eastern_Asia	no	continent	1.99192e+06	1029224	freshwater	Rivers	23.25	27	30	NA	2.5	37	NA	carnivorous	1	Threatened	decreasing	0	1	3
Nilssonia_gangetica	Nilssonia_gangetica_HBS125646	TRIONYCHIDAE	Nilssonia	18	3	11	0	6	0	1	2	1825	19	Multiple	no	continent	2.24946e+06	729897	freshwater	Rivers	85.5	14	25	NA	30.2	33	252	omnivorous	2	Threatened	decreasing	0	1	3
Pelochelys_cantorii	Pelochelys_cantorii_HBS125640	TRIONYCHIDAE	Pelochelys	20	20	12	12	0	0	3	8	1864	15	Eastern_Asia	no	continent	2.45994e+06	1514742	freshwater	MixedWaterbodies	100	NA	NA	NA	30	NA	NA	carnivorous	1	Threatened	decreasing	0	1	3
Apalone_mutica	Apalone_mutica_HBS108560	TRIONYCHIDAE	Apalone	78	69	24	18	2	1	24	38	1827	36	North_America	no	continent	2.51594e+06	652923	freshwater	MixedWaterbodies	31.1	11	NA	7.0046	12.2	NA	61.93	carnivorous	5	NotThreatened	decreasing	0	1	3
Mauremys_reevesii	Mauremys_reevesii_HBS113152	GEOEMYDIDAE	Mauremys	156	67	94	38	11	10	22	55	1831	149	Eastern_Asia	yes	continent	2.61143e+06	907262	freshwater	StillWaterbodies	26.8	24.3	NA	6	4	40	55	omnivorous	2	Threatened	unknown	NA	1	3
Cyclemys_dentata	Cyclemys_dentata_HBS117903	GEOEMYDIDAE	Cyclemys	10	9	2	2	0	1	3	6	1831	12	Eastern_Asia	no	continent	2.74955e+06	1333998	freshwater	MixedWaterbodies	20.3	14.7	20	NA	3	57	NA	omnivorous	4	NotThreatened	decreasing	0	1	1
Graptemys_geographica	Graptemys_geographica_RCT396	EMYDIDAE	Graptemys	132	131	46	44	6	11	36	50	1817	109	North_America	no	continent	2.90785e+06	726581	freshwater	MixedWaterbodies	22.6	19.9667	18	12.0079	12	33	75	carnivorous	5	NotThreatened	stable	1	1	3
Chitra_indica	Chitra_indica_HBS125613	TRIONYCHIDAE	Chitra	9	9	0	0	0	0	1	4	1831	15	Eastern_Asia	no	continent	2.97496e+06	677698	freshwater	Rivers	80.25	NA	NA	NA	102	NA	55	omnivorous	2	Threatened	unspecified	NA	1	3
Amyda_cartilaginea	Amyda_cartilaginea_FMNH258869	TRIONYCHIDAE	Amyda	17	16	7	6	0	3	4	5	1770	17	Eastern_Asia	yes	continent	3.11184e+06	1059398	freshwater	NA	75	7.3	NA	NA	17	NA	137.5	carnivorous	3	Threatened	unspecified	NA	1	1
Pelodiscus_sinensis	Pelodiscus_sinensis_AMNH106666	TRIONYCHIDAE	Pelodiscus	569	484	381	325	14	14	97	254	1835	521	Eastern_Asia	yes	continent	3.35173e+06	867951	freshwater	NA	23	7.3	NA	NA	14.5	NA	61.5	carnivorous	3	Threatened	decreasing	0	1	3
Trachemys_scripta	Trachemys_sscripta_HBS108687	EMYDIDAE	Trachemys	2157	1503	893	604	174	458	479	731	1792	1709	Multiple	yes	continent	3.36618e+06	2447717	freshwater	MixedWaterbodies	29.45	75	20	8	8.4	NA	67.93	omnivorous	5	NotThreatened	stable	1	1	3
Lissemys_punctata	Lissemys_punctata_HBS125629	TRIONYCHIDAE	Lissemys	84	83	57	56	22	10	23	21	1789	86	Eastern_Asia	yes	continent	3.40694e+06	2239325	freshwater	MixedWaterbodies	30	17.8	15	NA	10.5	33	57.5	omnivorous	3	Threatened	decreasing	0	1	3
Sternotherus_odoratus	Sternotherus_odoratus_CAS214343	KINOSTERNIDAE	Sternotherus	187	187	59	59	17	25	64	60	1802	148	North_America	no	continent	3.42308e+06	2352387	freshwater	MixedWaterbodies	14.35	54.9083	NA	5.25162	3.025	28	62	carnivorous	5	NotThreatened	stable	1	1	3
Pelusios_subniger	Pelusios_subniger_HBS112754	PELOMEDUSIDAE	Pelusios	4	4	2	2	0	0	1	2	1789	5	Africa	yes	continent	3.4558e+06	1664490	freshwater	NA	17.5	47	NA	NA	12	36	57	omnivorous	5	NotThreatened	unspecified	NA	1	3
Cyclanorbis_senegalensis	Cyclanorbis_senegalensis_HBS16390	TRIONYCHIDAE	Cyclanorbis	8	8	3	3	0	0	2	4	1835	6	Africa	no	continent	3.70737e+06	1949980	freshwater	NA	27.1	6.4	15	NA	15.5	45	NA	omnivorous	3	Threatened	decreasing	0	1	1
Cuora_amboinensis	Cuora_amboinensis_FMNH255262	GEOEMYDIDAE	Cuora	54	54	25	25	2	0	14	25	1801	49	Eastern_Asia	no	continent	3.73523e+06	219356	freshwater	StillWaterbodies	24.15	38.2	18	4	2.5	43	31	herbivorous	2	Threatened	decreasing	0	1	1
Peltocephalus_dumerilianus	Peltocephalus_dumerilianus_HBS117944	PODOCNEMIDIDAE	Peltocephalus	19	18	7	7	0	3	2	8	1812	15	South_America	no	continent	4.41969e+06	978450	freshwater	NA	48.5	NA	NA	NA	10.7	55	117	omnivorous	3	Threatened	unspecified	NA	1	3
Pelusios_rhodesianus	Pelusios_rhodesianus_AMCC183070	PELOMEDUSIDAE	Pelusios	1	1	0	0	0	0	0	1	1927	3	Africa	no	continent	4.44655e+06	2250980	freshwater	NA	25.5	47	NA	NA	12.5	35	57	carnivorous	5	NotThreatened	unspecified	NA	1	1
Apalone_spinifera	Apalone_spinifera_HBS23197	TRIONYCHIDAE	Apalone	156	104	63	36	12	4	52	46	1827	139	North_America	yes	continent	5.13666e+06	1770022	freshwater	MixedWaterbodies	40.75	50	10	9	15	NA	60	carnivorous	5	NotThreatened	stable	1	1	3
Chelydra_serpentina	Chelydra_serpentina_HBS23551	CHELYDRIDAE	Chelydra	1082	1082	307	306	65	225	322	348	1758	598	North_America	yes	continent	5.9269e+06	5364328	freshwater	MixedWaterbodies	44.65	47	NA	9.00296	26.45	29	77.5	omnivorous	5	NotThreatened	decreasing	0	1	3
Podocnemis_expansa	Podocnemis_expansa_HBS117929	PODOCNEMIDIDAE	Podocnemis	156	156	95	95	6	6	34	73	1812	146	South_America	no	continent	6.37279e+06	1706101	freshwater	NA	82	50	NA	3.78508	91.5	42	45	NA	4	NotThreatened	unspecified	NA	1	3
Trionyx_triunguis	Trionyx_triunguis_Tt24	TRIONYCHIDAE	Trionyx	41	40	19	18	3	4	8	12	1775	38	Multiple	yes	continent	6.91228e+06	2198985	freshwater	MixedFreshwaterAndEstuaries	100	50.6	20	NA	40	NA	64.5	omnivorous	3	Threatened	decreasing	0	1	2
Chrysemys_picta	Chrysemys_picta_HBS27134	EMYDIDAE	Chrysemys	1445	1444	431	429	101	330	416	434	1783	852	Multiple	yes	continent	7.02189e+06	4569908	freshwater	MixedWaterbodies	24.55	61	20	7.0046	6	35	68.5	omnivorous	5	NotThreatened	stable	1	1	3
Podocnemis_unifilis	Podocnemis_unifilis_HBS119089	PODOCNEMIDIDAE	Podocnemis	131	113	76	67	0	5	17	72	1848	109	South_America	yes	continent	7.60304e+06	5213904	freshwater	NA	41.6	70	NA	NA	24	39	68.25	omnivorous	3	Threatened	unspecified	NA	1	3
Emys_orbicularis	Emys_orbicularis_HBS108690	EMYDIDAE	Emys	588	587	269	268	22	68	154	235	1758	624	Multiple	yes	continent	7.77623e+06	4567751	freshwater	MixedWaterbodies	22.1	120	NA	13.5	9	35	90	omnivorous	4	NotThreatened	unspecified	NA	1	3
Kinosternon_vogti	NA	KINOSTERNIDAE	Kinosternon	4	4	2	2	NA	NA	NA	NA	NA	NA	Central_America	no	continent	NA	263	freshwater	MixedWaterbodies	9.55	NA	12	NA	NA	NA	NA	NA	1	Threatened	decreasing	0	1	1
Chelodina_parkeri	Chelodina_parkeri_AA042607	CHELIDAE	Chelodina	1	1	0	0	0	0	1	0	1976	3	Australasia	no	continent	NA	31664	freshwater	MixedWaterbodies	31.35	NA	17.5	NA	9	NA	95	carnivorous	4	NotThreatened	decreasing	0	1	1
Kinosternon_stejnegeri	NA	KINOSTERNIDAE	Kinosternon	1	1	0	0	0	0	0	1	1938	3	Multiple	no	continent	NA	36175	freshwater	StillWaterbodies	17.4	12.65	NA	NA	4.7	NA	117.5	carnivorous	4	NotThreatened	decreasing	0	1	3
Elseya_novaeguineae	Elseya_novaeguineae_AA036553	CHELIDAE	Elseya	6	6	1	1	0	2	2	2	1874	7	Australasia	yes	continent	NA	66950	freshwater	NA	21	24.15	NA	NA	6	55	78	carnivorous	5	NotThreatened	NotAssessed	NA	1	1
Chelodina_oblonga	Chelodina_colliei_231	CHELIDAE	Chelodina	24	19	8	7	1	1	4	11	1889	47	Australasia	no	continent	NA	81641	freshwater	MixedWaterbodies	27.15	4.4	NA	NA	12.5	32	200	omnivorous	4	NotThreatened	unspecified	NA	1	2
Malayemys_khoratensis	NA	GEOEMYDIDAE	Malayemys	3	3	3	3	NA	NA	NA	NA	NA	NA	Eastern_Asia	no	continent	NA	120892	freshwater	MixedWaterbodies	18.05	NA	NA	NA	NA	NA	NA	NA	5	NotThreatened	unknown	NA	1	1
Elseya_schultzei	NA	CHELIDAE	Elseya	1	0	0	0	0	0	0	1	1911	1	Australasia	yes	continent	NA	154896	freshwater	NA	22.5	NA	NA	NA	NA	NA	NA	NA	5	NotThreatened	unspecified	NA	1	1
Actinemys_marmorata	Emys_marmorata_HBS39734	EMYDIDAE	Actinemys	93	59	41	23	1	5	16	47	1852	63	North_America	yes	continent	NA	236607	freshwater	NA	22.05	27.3	NA	NA	4	35	80	omnivorous	3	Threatened	unspecified	NA	1	3
Chelodina_rugosa	Chelodina_rugosa_HBS32056	CHELIDAE	Chelodina	46	46	13	13	NA	NA	NA	NA	NA	NA	Australasia	no	continent	NA	242678	freshwater	NA	31.4	NA	NA	NA	NA	NA	NA	NA	4	NotThreatened	unspecified	NA	1	2
Elseya_rhodini	NA	CHELIDAE	Elseya	0	0	0	0	NA	NA	NA	NA	2015	0	Australasia	no	continent	NA	278847	freshwater	MixedWaterbodies	24.05	NA	NA	NA	NA	NA	NA	NA	5	NotThreatened	stable	1	1	1
Cyclemys_oldhamii	Cyclemys_oldhami_USNMFS35571	GEOEMYDIDAE	Cyclemys	6	6	1	1	0	0	1	4	1863	0	Eastern_Asia	no	continent	NA	634619	freshwater	Rivers	25.05	NA	30	NA	3	NA	NA	omnivorous	2	Threatened	decreasing	0	1	3
Lepidochelys_kempii	NA	CHELONIIDAE	Lepidochelys	269	269	98	98	0	9	44	115	1880	262	Multiple	no	continent	208628	5638	marine	NA	73.5	76	18	10.5072	110	38	55.1	carnivorous	1	Threatened	unknown	NA	1	3
Eretmochelys_imbricata	Eretmocelys_imbricata_HBS112685	CHELONIIDAE	Eretmochelys	799	799	230	230	16	41	115	372	1766	745	Multiple	no	continent	2.3297e+06	100167	marine	NA	89.5	20	NA	17.2595	136.05	36.3	60.6	omnivorous	1	Threatened	decreasing	0	1	3
Lepidochelys_olivacea	Lepidochelys_olivacea_HBS125086	CHELONIIDAE	Lepidochelys	627	627	203	203	9	41	99	292	1829	505	Multiple	no	continent	2.3411e+06	40710	marine	NA	75.65	76	NA	10.0068	105	39	50	carnivorous	3	Threatened	decreasing	0	1	3
Chelonia_mydas	Chelonia_mydas_HBS109887	CHELONIIDAE	Chelonia	3441	3441	1083	1077	99	267	635	1464	1758	2130	Multiple	no	continent	2.92775e+06	93934	marine	NA	124.5	75	NA	10	112.5	55	59	herbivorous	5	NotThreatened	increasing	2	1	3
Caretta_caretta	Caretta_caretta_HBS112700	CHELONIIDAE	Caretta	3334	3329	934	929	71	252	677	1529	1758	2058	Multiple	no	continent	3.0096e+06	59636	marine	NA	119.95	76	45	10	115	40	57	carnivorous	3	Threatened	decreasing	0	1	3
Dermochelys_coriacea	Dermochelys_coriacea_MVZ149847	DERMOCHELYIDAE	Dermochelys	1062	1061	271	270	39	73	249	467	1761	720	Multiple	no	continent	3.65996e+06	59468	marine	NA	206.75	80	30	13.0089	82.3	53	61	carnivorous	3	Threatened	decreasing	0	1	3
Heosemys_depressa	Heosemys_depressa_HBS112432	GEOEMYDIDAE	Heosemys	9	8	7	6	0	0	3	6	1875	12	Eastern_Asia	no	continent	18468.9	43864	mixed	TerrestrialAndFreshwater	27.75	NA	25	NA	NA	NA	NA	omnivorous	1	Threatened	decreasing	0	1	1
Leucocephalon_yuwonoi	Leucocephalon_yuwonoi_HBS118604	GEOEMYDIDAE	Leucocephalon	6	5	5	4	NA	NA	5	0	1995	4	Eastern_Asia	no	insular	34432.4	30718	mixed	TerrestrialAndFreshwater	25.9	NA	20	NA	1	65	NA	herbivorous	1	Threatened	decreasing	0	1	1
Lissemys_ceylonensis	NA	TRIONYCHIDAE	Lissemys	2	2	0	0	0	0	0	2	1856	2	Eastern_Asia	no	insular	66533	62568	mixed	TerrestrialAndFreshwater	37	NA	20	NA	NA	NA	NA	NA	3	Threatened	decreasing	0	1	1
Cyclemys_pulchristriata	Cyclemys_pulchristriata_FMNH259050	GEOEMYDIDAE	Cyclemys	2	2	1	1	NA	NA	0	1	1997	2	Eastern_Asia	no	continent	141432	70362	mixed	TerrestrialAndFreshwater	20.1	NA	26	NA	NA	NA	NA	NA	2	Threatened	decreasing	0	1	1
Cyclemys_atripons	Cyclemys_atripons_FMNH262710	GEOEMYDIDAE	Cyclemys	8	8	2	2	NA	NA	4	2	1997	9	Eastern_Asia	no	continent	179649	37284	mixed	TerrestrialAndFreshwater	21.55	NA	25	NA	NA	NA	NA	NA	2	Threatened	decreasing	0	1	1
Rhinoclemmys_areolata	Rhinoclemmys_areolata_HBS108667	GEOEMYDIDAE	Rhinoclemmys	3	3	2	2	0	0	1	1	1851	7	Central_America	no	continent	289602	289973	mixed	TerrestrialAndFreshwater	20.65	19.3	NA	NA	1.5	60	68.5	omnivorous	4	NotThreatened	decreasing	0	1	1
Pelomedusa_galeata	NA	PELOMEDUSIDAE	Pelomedusa	7	6	6	5	0	0	1	2	1792	5	Africa	no	continent	696406	812031	mixed	TerrestrialAndFreshwater	30.75	16.8	20	NA	NA	NA	NA	NA	5	NotThreatened	unknown	NA	1	1
Glyptemys_insculpta	Glyptemys_insculpta_HBS108711	EMYDIDAE	Glyptemys	163	122	73	52	4	20	36	70	1830	122	North_America	no	continent	1.27952e+06	793155	mixed	TerrestrialAndFreshwater	23.45	60	41.5	16	8	40	67	herbivorous	2	Threatened	decreasing	0	1	3
Siebenrockiella_crassicollis	Siebenrockiella_crassicollis_FMNH259053	GEOEMYDIDAE	Siebenrockiella	22	21	5	5	1	0	4	12	1831	17	Eastern_Asia	no	continent	1.31473e+06	907850	mixed	TerrestrialAndFreshwater	20.15	16.7	18	NA	1.3	45	71.9	omnivorous	2	Threatened	decreasing	0	1	1
Kinosternon_flavescens	Kinosternon_flavescens_HBS107613	KINOSTERNIDAE	Kinosternon	55	55	30	30	15	9	11	12	1857	32	Multiple	no	continent	2.56512e+06	1337830	mixed	TerrestrialAndFreshwater	14.1	39.9333	28.2	9.50636	4.78	26	102	carnivorous	5	NotThreatened	decreasing	0	1	3
Emydoidea_blandingii	Emys_blandingii_HBS116243	EMYDIDAE	Emydoidea	258	257	98	95	6	18	53	115	1838	160	North_America	no	continent	NA	865969	mixed	TerrestrialAndFreshwater	25.8	44.8375	40	NA	9.6	35	72.5	carnivorous	2	Threatened	decreasing	0	1	3
Rhinoclemmys_funerea	Rhinoclemmys_funerea_USNM559587	GEOEMYDIDAE	Rhinoclemmys	3	3	1	1	0	1	0	1	1875	6	Central_America	no	continent	73923.7	71823	NA	NA	34	NA	NA	NA	3.1	70	NA	herbivorous	4	NotThreatened	unspecified	NA	1	1
Chelonoidis_duncanensis	Chelonoidis_ephyppium_HBS117540	TESTUDINIDAE	Chelonoidis	4	2	1	0	NA	NA	0	4	1996	4	South_America	yes	insular	17.7859	10	terrestrial	OpenTerrestrial	82.5	NA	60	NA	NA	NA	NA	NA	3	Threatened	increasing	2	1	1
Chelonoidis_hoodensis	Chelonoidis_hoodensis_HBS117531	TESTUDINIDAE	Chelonoidis	5	4	1	1	0	0	1	2	1907	5	South_America	yes	insular	53.8118	21	terrestrial	OpenTerrestrial	87.5	NA	60	NA	NA	NA	NA	NA	1	Threatened	increasing	2	1	1
Chelonoidis_donfaustoi	NA	TESTUDINIDAE	Chelonoidis	2	2	0	0	NA	NA	NA	NA	2015	3	South_America	no	insular	84.2736	89	terrestrial	MixedTerrestrial	99.5	NA	60	NA	NA	NA	NA	NA	1	Threatened	increasing	2	1	1
Chelonoidis_chathamensis	Chelonoidis_chathamensis_HBS117534	TESTUDINIDAE	Chelonoidis	3	3	3	3	0	0	0	2	1907	4	South_America	no	insular	101.651	282	terrestrial	MixedTerrestrial	87	NA	60	NA	NA	NA	NA	NA	2	Threatened	increasing	2	1	1
Chelonoidis_microphyes	NA	TESTUDINIDAE	Chelonoidis	1	0	1	0	0	0	0	1	1875	2	South_America	no	insular	106.563	111	terrestrial	MixedTerrestrial	69.15	NA	60	NA	NA	NA	NA	NA	2	Threatened	unknown	NA	1	1
Aldabrachelys_gigantea	Aldabrachelys_gigantea_HBS118599	TESTUDINIDAE	Aldabrachelys	69	33	34	12	5	7	19	23	1812	88	Africa	yes	insular	164.632	438	terrestrial	NA	126	176	NA	25.0171	13.5	NA	130.5	herbivorous	3	Threatened	unspecified	NA	1	1
Chelonoidis_darwini	NA	TESTUDINIDAE	Chelonoidis	1	1	1	1	0	0	0	1	1907	2	South_America	no	insular	176.94	173	terrestrial	MixedTerrestrial	101	NA	60	NA	NA	NA	NA	NA	1	Threatened	increasing	2	1	1
Chelonoidis_becki	NA	TESTUDINIDAE	Chelonoidis	86	7	38	0	6	10	20	29	1901	3	South_America	no	insular	260.796	234	terrestrial	MixedTerrestrial	94	177	60	NA	10	NA	112	herbivorous	3	Threatened	unknown	NA	1	1
Chelonoidis_porteri	Chelonoidis_porteri_HBS117537	TESTUDINIDAE	Chelonoidis	13	1	5	4	0	0	3	4	1903	11	South_America	no	insular	372.57	306	terrestrial	MixedTerrestrial	128.9	NA	60	NA	NA	NA	NA	NA	1	Threatened	increasing	2	1	1
Chelonoidis_guntheri	NA	TESTUDINIDAE	Chelonoidis	2	1	0	0	0	0	0	2	1889	3	South_America	no	insular	477.446	499	terrestrial	MixedTerrestrial	85.5	NA	60	NA	NA	NA	NA	NA	1	Threatened	unknown	NA	1	1
Chelonoidis_vandenburghi	NA	TESTUDINIDAE	Chelonoidis	0	0	0	0	0	0	0	0	1930	1	South_America	no	insular	484.984	317	terrestrial	MixedTerrestrial	109.85	NA	60	NA	NA	NA	NA	NA	3	Threatened	increasing	2	1	1
Chelonoidis_vicina	NA	TESTUDINIDAE	Chelonoidis	2	1	2	1	0	0	1	1	1874	3	South_America	no	insular	751.74	357	terrestrial	MixedTerrestrial	78	NA	60	NA	NA	NA	NA	NA	2	Threatened	unknown	NA	1	1
Geoemyda_japonica	Geoemyda_japonica_AMNH166658	GEOEMYDIDAE	Geoemyda	0	0	0	0	0	0	0	0	1931	1	Eastern_Asia	no	insular	1278.25	1613	terrestrial	NA	16.05	NA	NA	NA	5	45	90	omnivorous	2	Threatened	unspecified	NA	1	3
Astrochelys_yniphora	Astrochelys_yniphora_HBS119036	TESTUDINIDAE	Astrochelys	29	9	20	7	2	5	11	8	1885	35	Africa	yes	insular	3989.73	884	terrestrial	Forest	47.25	100	42	20.0137	4.29801	47	239	herbivorous	1	Threatened	decreasing	0	1	1
Pyxis_planicauda	Pyxis_planicauda_HBS117740	TESTUDINIDAE	Pyxis	6	5	6	5	0	2	3	1	1867	8	Africa	no	insular	4160.12	5374	terrestrial	Forest	15	NA	25	10.0066	1.16571	35	295	herbivorous	1	Threatened	decreasing	0	1	1
Psammobates_geometricus	NA	TESTUDINIDAE	Psammobates	15	12	13	11	0	5	4	4	1758	23	Africa	no	continent	18099.5	6261	terrestrial	OpenTerrestrial	14.4	30	30	6	3.5	30	213.5	herbivorous	1	Threatened	decreasing	0	1	1
Pyxis_arachnoides	Pyxis_aarachnoides_HBS117734	TESTUDINIDAE	Pyxis	17	17	9	9	0	1	1	13	1827	17	Africa	no	insular	27699.4	18559	terrestrial	MixedTerrestrial	15.05	70	20	NA	1	NA	235	omnivorous	1	Threatened	decreasing	0	1	1
Cuora_zhoui	Cuora_zhoui_HBS41855	GEOEMYDIDAE	Cuora	1	0	0	0	NA	NA	0	0	1990	3	Eastern_Asia	no	continent	34734.7	12983	terrestrial	NA	19.65	NA	NA	NA	NA	NA	85	carnivorous	1	Threatened	unspecified	NA	1	3
Astrochelys_radiata	Astrochelys_radiata_HBS117743	TESTUDINIDAE	Astrochelys	51	26	26	13	0	4	15	24	1802	48	Africa	yes	insular	38024.7	28082	terrestrial	OpenTerrestrial	37.55	100	42	NA	5	NA	172.5	herbivorous	1	Threatened	decreasing	0	1	3
Gopherus_flavomarginatus	Gopherus_flavomarginatus_GOFL01	TESTUDINIDAE	Gopherus	19	19	14	14	2	3	0	10	1959	25	Central_America	yes	continent	43048.1	19375	terrestrial	OpenTerrestrial	37.35	4.8	50	NA	5.2	NA	90	herbivorous	1	Threatened	decreasing	0	1	3
Vijayachelys_silvatica	Vijayachelys_silvatica_FMNH224188	GEOEMYDIDAE	Vijayachelys	7	6	5	3	0	0	3	4	1912	7	Eastern_Asia	no	continent	56760.4	27364	terrestrial	Forest	15.2	NA	24	NA	2	NA	NA	omnivorous	2	Threatened	decreasing	0	1	3
Indotestudo_forstenii	Indotestudo_forstenii_HBS108628	TESTUDINIDAE	Indotestudo	4	4	2	2	0	0	4	0	1844	12	Eastern_Asia	no	insular	72816.9	43814	terrestrial	Forest	28.15	32.9	30	NA	4	NA	150	NA	1	Threatened	decreasing	0	1	1
Cuora_picturata	Cuora_picturata_FMNH261575	GEOEMYDIDAE	Cuora	4	4	1	1	NA	NA	0	3	1998	8	Eastern_Asia	no	continent	73033.9	3541	terrestrial	Forest	19.05	NA	20	NA	2	60	70	carnivorous	1	Threatened	decreasing	0	1	1
Cuora_bourreti	Cuora_bourreti_FMNH261574	GEOEMYDIDAE	Cuora	8	7	2	2	NA	NA	2	4	1994	9	Eastern_Asia	no	continent	73889.6	36815	terrestrial	Forest	20.1	19.1	20	NA	2	NA	85	NA	1	Threatened	decreasing	0	1	1
Indotestudo_travancorica	Indotestudo_travancorica_AMCC142999	TESTUDINIDAE	Indotestudo	5	5	3	3	0	0	1	4	1907	5	Eastern_Asia	no	continent	74616.2	41526	terrestrial	NA	31.3	14.1	NA	NA	4	55	150	herbivorous	3	Threatened	unspecified	NA	1	3
Testudo_marginata	Testudo_marginata_HBS121593	TESTUDINIDAE	Testudo	59	59	14	13	1	2	23	28	1792	66	Europe	yes	continent	81707	64496	terrestrial	OpenTerrestrial	41.15	21.2	NA	10	6.5	38	79	herbivorous	5	NotThreatened	stable	1	1	3
Kinixys_natalensis	NA	TESTUDINIDAE	Kinixys	0	0	0	0	0	0	0	0	1935	4	Africa	no	continent	107921	70751	terrestrial	OpenTerrestrial	15.1	26.5	25	NA	2.3	32	121.5	omnivorous	3	Threatened	decreasing	0	1	1
Testudo_kleinmanni	Testudo_kleinmanni_MVZ230631	TESTUDINIDAE	Testudo	30	29	18	14	3	2	14	8	1883	40	Multiple	no	continent	125808	104750	terrestrial	OpenTerrestrial	12.5	40	NA	6.00411	1.66667	NA	101	omnivorous	1	Threatened	decreasing	0	1	1
Rhinoclemmys_rubida	Rhinoclemmys_rubida_HBS112647	GEOEMYDIDAE	Rhinoclemmys	3	3	2	2	0	0	0	1	1870	5	Central_America	no	continent	127839	74137	terrestrial	MixedTerrestrial	20.45	11.8	NA	NA	1.5	62	84	herbivorous	4	NotThreatened	decreasing	0	1	1
Gopherus_agassizii	Gopherus_agassizii_GOAG01	TESTUDINIDAE	Gopherus	454	442	156	147	10	62	124	190	1861	379	North_America	no	continent	180003	120488	terrestrial	OpenTerrestrial	35.2	62.8	30	15.0685	5.8921	41	89	herbivorous	1	Threatened	decreasing	0	1	3
Kinixys_lobatsiana	NA	TESTUDINIDAE	Kinixys	1	1	1	1	0	0	0	0	1927	2	Africa	no	continent	182236	114837	terrestrial	OpenTerrestrial	18.5	26.5	25	NA	2.3	40	121.5	omnivorous	3	Threatened	decreasing	0	1	1
Chersobius_boulengeri	Hompous_boulengeri_AMCC106886	TESTUDINIDAE	Chersobius	3	3	2	2	0	0	0	0	1906	1	Africa	no	continent	186771	111235	terrestrial	OpenTerrestrial	10.5	NA	25	NA	1	35	NA	NA	2	Threatened	decreasing	0	1	1
Geochelone_platynota	Geochelone_platynota_HBS119441	TESTUDINIDAE	Geochelone	11	11	7	7	0	0	2	5	1863	14	Eastern_Asia	no	continent	203571	85181	terrestrial	MixedTerrestrial	35.25	24.3	18	10	5.29036	55	138.5	omnivorous	1	Threatened	increasing	2	1	1
Cuora_galbinifrons	Cuora_galbinifrons_FMNH255694	GEOEMYDIDAE	Cuora	20	19	7	7	0	1	7	6	1939	20	Eastern_Asia	no	continent	227625	127569	terrestrial	Forest	19.5	NA	20	NA	2	NA	70	carnivorous	1	Threatened	decreasing	0	1	3
Gopherus_berlandieri	Gopherus_berlandieri_GOBE01	TESTUDINIDAE	Gopherus	33	33	25	25	7	5	7	5	1857	31	Multiple	no	continent	246436	287918	terrestrial	NA	22.4	60	NA	10.0034	2.8	50	91.32	herbivorous	5	NotThreatened	unspecified	NA	1	3
Homopus_areolatus	Hompous_areolatus_HBS124034	TESTUDINIDAE	Homopus	4	4	2	2	0	0	2	1	1787	6	Africa	no	continent	279365	85707	terrestrial	OpenTerrestrial	11	28.6	20	NA	2.87778	35	107.5	NA	5	NotThreatened	decreasing	0	1	1
Homopus_femoralis	NA	TESTUDINIDAE	Homopus	3	3	2	2	0	0	0	3	1888	8	Africa	no	continent	283403	212535	terrestrial	OpenTerrestrial	15.25	NA	20	NA	2	30	NA	NA	5	NotThreatened	unspecified	NA	1	1
Rhinoclemmys_annulata	Rhinoclemmys_annulata_USNM281878	GEOEMYDIDAE	Rhinoclemmys	3	3	0	0	0	1	0	2	1860	7	Multiple	no	continent	314110	302983	terrestrial	NA	21.4	NA	NA	NA	1.5	70	NA	herbivorous	4	NotThreatened	unspecified	NA	1	1
Gopherus_morafkai	Gopherus_morafkai_GOAG03	TESTUDINIDAE	Gopherus	24	24	12	12	NA	NA	NA	NA	2011	25	Multiple	no	continent	341923	205771	terrestrial	OpenTerrestrial	31.7	NA	36	NA	NA	NA	NA	NA	3	Threatened	decreasing	0	1	3
Gopherus_polyphemus	Gopherus_polyphemus_HBS108684	TESTUDINIDAE	Gopherus	341	341	158	158	13	39	79	135	1801	285	North_America	no	continent	351483	271213	terrestrial	NA	43.25	60	NA	10	6.6	45	90	omnivorous	3	Threatened	unspecified	NA	1	3
Chersina_angulata	Chersina_angulata_HBS112643	TESTUDINIDAE	Chersina	40	40	16	16	2	5	12	15	1812	35	Africa	no	continent	367716	259049	terrestrial	OpenTerrestrial	28.35	11.8	30	7	1	35	124.38	omnivorous	5	NotThreatened	stable	1	1	1
Geoemyda_spengleri	Geoemyda_spengleri_AMNH106625	GEOEMYDIDAE	Geoemyda	13	13	6	6	0	0	5	3	1789	11	Eastern_Asia	no	continent	384887	246243	terrestrial	Forest	11.85	NA	24	NA	1	43	90	omnivorous	2	Threatened	decreasing	0	1	3
Melanochelys_tricarinata	NA	GEOEMYDIDAE	Melanochelys	4	4	1	1	1	0	0	3	1856	5	Eastern_Asia	no	continent	495393	298787	terrestrial	MixedTerrestrial	19.05	NA	15	NA	2	44	66	omnivorous	2	Threatened	decreasing	0	1	3
Cuora_mouhotii	Cuora_mouhotii_HBS41865	GEOEMYDIDAE	Cuora	19	14	5	4	0	0	5	7	1862	21	Eastern_Asia	no	continent	576760	580625	terrestrial	Forest	24.7	NA	25	NA	2.5	40	102.5	herbivorous	2	Threatened	decreasing	0	1	3
Malacochersus_tornieri	Malacochersus_tornieri_HBS121010	TESTUDINIDAE	Malacochersus	16	16	13	13	1	2	2	4	1903	21	Africa	no	continent	649563	121863	terrestrial	OpenTerrestrial	17.4	25.9	15	NA	1	40	152.2	omnivorous	1	Threatened	decreasing	0	1	1
Psammobates_tentorius	Psammobates_tverroxi_HBS112455	TESTUDINIDAE	Psammobates	13	12	9	9	0	2	3	1	1828	17	Africa	no	continent	757429	548201	terrestrial	OpenTerrestrial	13.25	NA	27.5	NA	1.37692	35	NA	omnivorous	4	NotThreatened	decreasing	0	1	1
Geochelone_elegans	Geochelone_elegans_MVZ244882	TESTUDINIDAE	Geochelone	26	22	13	11	1	2	4	13	1795	36	Eastern_Asia	no	continent	1.10355e+06	599206	terrestrial	OpenTerrestrial	36.2	24.3	10	10	5.29036	41.4	138.5	herbivorous	3	Threatened	decreasing	0	1	3
Chelonoidis_chilensis	Chelonoidis_chilensis_HBS124031	TESTUDINIDAE	Chelonoidis	23	19	14	12	0	2	5	8	1870	22	South_America	no	continent	1.2843e+06	1118096	terrestrial	NA	33.6	19.8	NA	NA	3	NA	365.14	herbivorous	3	Threatened	unspecified	NA	1	1
Kinixys_homeana	Kinixys_homeana_HBS125085	TESTUDINIDAE	Kinixys	21	21	5	5	0	0	11	8	1827	21	Africa	no	continent	1.39583e+06	565797	terrestrial	Forest	25.45	NA	15	NA	3	46	95.5	omnivorous	1	Threatened	decreasing	0	1	1
Manouria_impressa	Manouria_impressa_HBS119444	TESTUDINIDAE	Manouria	11	11	4	4	0	0	2	6	1882	14	Eastern_Asia	no	continent	1.42126e+06	471131	terrestrial	Forest	32.6	NA	19	NA	13.5	NA	NA	herbivorous	2	Threatened	decreasing	0	1	3
Manouria_emys	Manouria_eemys_HBS112449	TESTUDINIDAE	Manouria	8	8	5	5	0	0	2	6	1844	13	Eastern_Asia	no	continent	1.85473e+06	571019	terrestrial	Forest	59	150	45	NA	39	65	66	herbivorous	1	Threatened	decreasing	0	1	3
Terrapene_ornata	Terrapene_oluteola_HBS108701	EMYDIDAE	Terrapene	100	98	65	65	8	8	35	28	1857	84	Multiple	no	continent	2.78696e+06	2015079	terrestrial	OpenTerrestrial	16.35	80	20	8.00548	4	31	60	carnivorous	4	NotThreatened	decreasing	0	1	3
Indotestudo_elongata	Indotestudo_elongata_FMNH259056	TESTUDINIDAE	Indotestudo	21	21	6	6	0	0	2	13	1854	28	Eastern_Asia	no	continent	2.79395e+06	1308716	terrestrial	Forest	34.5	14.1	30	NA	4	50	150	herbivorous	1	Threatened	decreasing	0	1	3
Terrapene_carolina	Terrapene_carolina_HBS108689	EMYDIDAE	Terrapene	389	383	178	173	25	36	70	126	1758	299	North_America	no	continent	3.16722e+06	1632524	terrestrial	MixedTerrestrial	21.65	138	20	7.0046	4	30	55	omnivorous	3	Threatened	decreasing	0	1	3
Testudo_graeca	Testudo_graeca_HBS119114	TESTUDINIDAE	Testudo	384	380	188	186	30	35	80	114	1758	474	Multiple	yes	continent	3.53026e+06	2013047	terrestrial	OpenTerrestrial	35.25	127	NA	12.6164	5	33.87	78	herbivorous	3	Threatened	unspecified	NA	1	3
Centrochelys_sulcata	Geochelone_sulcata_AMCC111025	TESTUDINIDAE	Centrochelys	53	28	36	16	4	0	11	23	1779	44	Africa	yes	continent	3.87562e+06	3416077	terrestrial	OpenTerrestrial	71.9	54.3	30	NA	17	NA	145	herbivorous	2	Threatened	decreasing	0	1	3
Stigmochelys_pardalis	Stigmochelys_pardalis_HBS109888	TESTUDINIDAE	Stigmochelys	116	48	54	22	4	20	38	36	1828	110	Africa	no	continent	8.0181e+06	4450736	terrestrial	OpenTerrestrial	70.25	100	NA	NA	8.67	NA	160	herbivorous	5	NotThreatened	unknown	NA	1	1
Chelonoidis_phantasticus	NA	TESTUDINIDAE	Chelonoidis	1	1	1	1	0	0	0	0	1907	0	South_America	no	insular	NA	109	terrestrial	OpenTerrestrial	66.5	NA	60	NA	NA	NA	NA	NA	1	Threatened	unknown	NA	1	1
Chersobius_solus	NA	TESTUDINIDAE	Chersobius	1	0	0	0	NA	NA	NA	0	2007	2	Africa	no	continent	NA	22377	terrestrial	NA	10.5	NA	NA	NA	NA	NA	NA	herbivorous	3	Threatened	unspecified	NA	1	1
Chersobius_signatus	Hompous_signatus_HBS122118	TESTUDINIDAE	Chersobius	34	7	18	4	0	0	11	16	1789	26	Africa	no	continent	NA	39014	terrestrial	OpenTerrestrial	10.3	NA	25	NA	1	34	NA	omnivorous	2	Threatened	decreasing	0	1	1
Gopherus_evgoodei	NA	TESTUDINIDAE	Gopherus	5	5	1	1	NA	NA	NA	NA	NA	NA	Central_America	no	continent	NA	42108	terrestrial	MixedTerrestrial	25.8	NA	22.5	NA	NA	NA	NA	NA	3	Threatened	decreasing	0	1	1
Testudo_hermanni	Testudo_hermanni_MVZ244866	TESTUDINIDAE	Testudo	406	402	197	194	42	29	102	166	1789	392	Europe	yes	continent	NA	383025	terrestrial	MixedTerrestrial	33.55	40	NA	NA	4.5	33.87	68	herbivorous	3	Threatened	decreasing	0	1	3
Testudo_horsfieldii	Testudo_horsfieldi_HBS117909	TESTUDINIDAE	Testudo	101	28	49	10	13	8	40	25	1844	81	Western_Asia	yes	continent	NA	2122553	terrestrial	OpenTerrestrial	23.8	NA	NA	NA	4	NA	75.5	herbivorous	3	Threatened	unspecified	NA	1	3
Chelonoidis_denticulatus	Chelonoidis_denticulata_MVZ175382	TESTUDINIDAE	Chelonoidis	73	15	32	8	7	5	16	28	1766	59	South_America	yes	continent	NA	5799636	terrestrial	NA	77.55	70	NA	7.5	6.5	NA	136.98	omnivorous	3	Threatened	unspecified	NA	1	3

## Sheet: Metadata
Species	Latin name of each species following the taxonomy of Rhodin et al. 2025
animal	species name in the phylogenetic tree from Thomson et al. (2021)
Family	family name
Genus	Genus name
All_fields_synonyms_and_species_1975_to_2023	number of articles listed in the WoS database between 1975 and 2023, considering all fields in the search and species synonyms; this is the recommended index for research effort
All_fields_1975_to_2023	number of articles listed in the WoS database between 1975 and 2023, considering all fields in the search without synonyms
Title_only_synonyms_1975_to_2023	number of articles listed in the WoS database between 1975 and 2023, considering titles only in the search and species synonyms
Title_only_1975_to_2023	number of articles listed in the WoS database between 1975 and 2023, considering titles only in the search without synonyms
Eighties	number of articles listed in the WoS database between 1980 and 1989, considering all fields in the search and species synonyms
Nineties	number of articles listed in the WoS database between 1990 and 1999, considering all fields in the search and species synonyms
2thousands	number of articles listed in the WoS database between 2000 and 2009, considering all fields in the search and species synonyms
2010s	number of articles listed in the WoS database between 2010 and 2019, considering all fields in the search and species synonyms
Year	Year of description of the species
NpapersGuedes	Research effort from Scopus as given in Guedes et al. 2023
BiogeographicRange	Biogeographic region (ten different regions and one category for species occupying two or more regions)
Introduced	Binary variable separating species that were successfully introduced out of their native range from species that were not
IslandOrContinent	Binary variable separating insular and continental species
RangeSize	current range size obtained from Guedes et al. 2023
AOO	Historical range size as given by Rhodin et al. 2025
habitat	categorical variable with four levels: freshwater, terrestrial, marine or mixed
Habitat2	categorical variable segregating species into different categories of terrestrial and freshwater habitats
Max_SCL	maximum straight-line carapace length in cm
MaxLongevity	maximum longevity in years
generation_length	generation length in years
SexualMaturity	age at sexual maturity in years
clutch_size	number of eggs per clutch
egg_length	maximum egg length in mm
incubation	duration of incubation in days
diet	categorical variable separating species according to their diet (carnivorous, herbivorous or omnivorous)
IUCNScore	IUCN extinction risk scored from 1 (CR) to 5 (LC)
Threat	Binary variable sparating species that are threatened according to the IUCN (CR, EN, VU) from species that are not (NT or LC)
Trend	Population trend according to the IUCN (increasing, stable or decreasing)
TrendScore	Population trend according to the IUCN scored from 0 (decreasing) to 2 (increasing)
IUCNAssessed	Binary variable separating species that were assessed by the IUCN (1) from those that were not (0)
CountriesRank	Score from 1 to 3 with 1 for species absent from the 20 countries with the highest number of publications according to Scimago, 2 for species occuring in one of the top 10 to 20 countries, and 3 for species occuring in the top 10 countries
