# Supplementary material for: Which turtle should I study? Uneven distribution of research effort across Testudines species
Source: PLoS One. 2026 Apr 20;21(4):e0347198. doi: 10.1371/journal.pone.0347198 (PMC13094973; doi:10.1371/journal.pone.0347198)
Supplement: S3 File — (R) [file pone.0347198.s003.R]

library(ape)
library(MCMCglmm)
library(nlme)
library(sjstats)
library(coda)
library(emmeans)
library(REAT)

trTurtles<-read.nexus("TESSinput.tre")
tipnames = trTurtles$tip.label

data=read.table("ResearchEffortTurtle.txt",h=T,dec=".")


#########correlations between indices of research effort
cor.test(log(data$All_fields_1975_to_2023+1),log(data$Title_only_1975_to_2023+1))
cor.test(log(data$All_fields_synonyms_and_species_1975_to_2023+1),log(data$All_fields_1975_to_2023+1))
cor.test(log(data$NpapersGuedes+1),log(data$All_fields_synonyms_and_species_1975_to_2023+1))

data2=data[is.na(data$NpapersGuedes)==FALSE,]

sum(data$All_fields_synonyms_and_species_1975_to_2023)
mean(data$All_fields_synonyms_and_species_1975_to_2023)
median(data$All_fields_synonyms_and_species_1975_to_2023)
min(data$All_fields_synonyms_and_species_1975_to_2023)
max(data$All_fields_synonyms_and_species_1975_to_2023)

sqrt(var(data$All_fields_synonyms_and_species_1975_to_2023))/sqrt(370)

########research effort and taxonomy

model1=gls(log(All_fields_synonyms_and_species_1975_to_2023+1)~1, data=data,method="ML")
model2=lme(log(All_fields_synonyms_and_species_1975_to_2023+1)~1,random=~1|Family, data=data,method="ML")
model3=lme(log(All_fields_synonyms_and_species_1975_to_2023+1)~1,random=~1|Family/Genus, data=data,method="ML")

AIC(model1,model2,model3)

model3REML=lme(log(All_fields_synonyms_and_species_1975_to_2023+1)~1,random=~1|Family/Genus, data=data,method="REML")

Varfam=1.407338^2
Vargen=0.5985309^2
Varresid=1.298651^2

ICCFamily = Varfam / (Varfam+Vargen+Varresid)
ICCGenus = Vargen / (Varfam+Vargen+Varresid)
ICCResidual = Varresid / (Varfam+Vargen+Varresid)


###focusing on species included in the phylogeny
data2=data[is.na(data$Phylogeny)==FALSE,]

model3REML=lme(log(All_fields_synonyms_and_species_1975_to_2023+1)~1,random=~1|Family/Genus, data=data2,method="REML")
summary(model3REML)
#focusing on data2 (with phylogeny)
Varfam=1.366877^2
Vargen=0.602138^2
Varresid= 1.28189^2

ICCFamily = Varfam / (Varfam+Vargen+Varresid)
ICCGenus = Vargen / (Varfam+Vargen+Varresid)
ICCResidual = Varresid / (Varfam+Vargen+Varresid)


######phylogenetic signature
library(MCMCglmm)

prior1=list(R=list(V=1, nu=0.002), G=list(G1=list(V=1, nu=0.002)))
species=unique(data$animal)
pruned.tree<-drop.tip(trTurtles, setdiff(trTurtles$tip.label, species))

m1.1 <- MCMCglmm(log(All_fields_synonyms_and_species_1975_to_2023+1)~1,
random=~animal,pedigree=pruned.tree, family="gaussian",  data=data2, prior=prior1,
		 nitt=550001,thin=500,burnin=50000)
summary(m1.1)

ICCPhylo =  2.871/ (2.871 + 1.491)

###################################################predictors of research effort

####geographic biases

modelGeog=lm(log(All_fields_synonyms_and_species_1975_to_2023+1)~BiogeographicRange,data=data)
Anova(modelGeog)
em=emmeans(modelGeog, "BiogeographicRange")
contrast(em, "pairwise", adjust = "Tukey")

data2=data[is.na(data$RangeSize)==FALSE,]
cor.test(data2$RangeSize,data2$All_fields_synonyms_and_species_1975_to_2023,method=c("spearman"))

data2=data[is.na(data$AOO)==FALSE,]
cor.test(data2$AOO,data2$All_fields_synonyms_and_species_1975_to_2023,method=c("spearman"))

wilcox.test(All_fields_synonyms_and_species_1975_to_2023~ IslandOrContinent, data = data)

wilcox.test(All_fields_synonyms_and_species_1975_to_2023+1~ Introduced, data = data)

introduced=data[data$Introduced=="yes",]
notIntroduced=data[data$Introduced=="no",]

#calculate mean
mean(introduced$All_fields_synonyms_and_species_1975_to_2023+1)
mean(notIntroduced$All_fields_synonyms_and_species_1975_to_2023+1)

##calculate standard error
std <- function(x) sd(x)/sqrt(length(x))
std(c(introduced$All_fields_synonyms_and_species_1975_to_2023+1))
std(c(notIntroduced$All_fields_synonyms_and_species_1975_to_2023+1))


##country ranking
cor.test(data$CountriesRank,data$All_fields_synonyms_and_species_1975_to_2023,method=c("spearman"))
top10=data[data$CountriesRank==3,]
top20=data[data$CountriesRank==2,]
other=data[data$CountriesRank==1,]

dim(top10)
dim(top20)
dim(other)

#calculate mean
mean(top10$All_fields_synonyms_and_species_1975_to_2023+1)
mean(top20$All_fields_synonyms_and_species_1975_to_2023+1)
mean(other$All_fields_synonyms_and_species_1975_to_2023+1)


#calculate standard error
std <- function(x) sd(x)/sqrt(length(x))
std(c(top10$All_fields_synonyms_and_species_1975_to_2023+1))
std(c(top20$All_fields_synonyms_and_species_1975_to_2023+1))
std(c(other$All_fields_synonyms_and_species_1975_to_2023+1))


##habitat bias
data2=data[is.na(data$habitat)==FALSE,]
modelHabitat=lm(log(All_fields_synonyms_and_species_1975_to_2023+1)~habitat,data=data2)
em2=emmeans(modelHabitat, "habitat",type = "response")
contrast(em2, "pairwise", adjust = "Tukey")
em2=emmeans(modelHabitat, "habitat")


#Submodels for habitat:
data2=data2[is.na(data2$Habitat2)==FALSE,]
dataTerrestrial=data2[data2$habitat=="terrestrial",]
dataFreshwater=data2[data2$habitat=="freshwater",]
dataMixed=data2[data2$habitat=="mixed",]

dataFreshwater=dataFreshwater[dataFreshwater$Habitat2!="Estuaries",]
dataFreshwater=dataFreshwater[dataFreshwater$Habitat2!="RiversAndEstuaries",]
dataFreshwater=dataFreshwater[dataFreshwater$Habitat2!="MixedFreshwaterAndEstuaries",]

mean(dataTerrestrial$All_fields_synonyms_and_species_1975_to_2023)
std(c(dataTerrestrial$All_fields_synonyms_and_species_1975_to_2023))

mean(dataFreshwater$All_fields_synonyms_and_species_1975_to_2023)
std(c(dataFreshwater$All_fields_synonyms_and_species_1975_to_2023))

modelTerrestrial=lm(log(All_fields_synonyms_and_species_1975_to_2023+1+1)~Habitat2,data=dataTerrestrial)
Anova(modelTerrestrial)
em4=emmeans(modelTerrestrial, "Habitat2")
contrast(em4, "pairwise", adjust = "Tukey")

modelFreshwater=lm(log(All_fields_synonyms_and_species_1975_to_2023+1)~Habitat2,data=dataFreshwater)
Anova(modelFreshwater)
em5=emmeans(modelFreshwater, "Habitat2")
contrast(em5, "pairwise", adjust = "Tukey")

##diet
data2=data[is.na(data$diet)==FALSE,]
modelDiet=lm(log(All_fields_synonyms_and_species_1975_to_2023+1)~diet,data=data2)
Anova(modelDiet)
emDiet=emmeans(modelDiet, "diet")
contrast(emDiet, "pairwise", adjust = "Tukey")

##life history
data2=data[is.na(data$Max_SCL)==FALSE,]
cor.test(data2$Max_SCL,data2$All_fields_synonyms_and_species_1975_to_2023+1,method=c("spearman"))

data2=data[is.na(data$MaxLongevity)==FALSE,]
cor.test(data2$MaxLongevity,data2$All_fields_synonyms_and_species_1975_to_2023+1,method=c("spearman"))

data2=data[is.na(data$generation_length)==FALSE,]
cor.test(data2$generation_length,data2$All_fields_synonyms_and_species_1975_to_2023+1,method=c("spearman"))

data2=data[is.na(data$SexualMaturity)==FALSE,]
cor.test(data2$SexualMaturity,data2$All_fields_synonyms_and_species_1975_to_2023+1,method=c("spearman"))

data2=data[is.na(data$clutch_size)==FALSE,]
cor.test(data2$clutch_size,data2$All_fields_synonyms_and_species_1975_to_2023+1,method=c("spearman"))

data2=data[is.na(data$egg_length)==FALSE,]
cor.test(data2$egg_length,data2$All_fields_synonyms_and_species_1975_to_2023+1,method=c("spearman"))

data2=data[is.na(data$incubation)==FALSE,]
cor.test(data2$incubation,data2$All_fields_synonyms_and_species_1975_to_2023+1,method=c("spearman"))


##############################univariate models with phylogenetic correction
library(MCMCglmm)
data2=data[is.na(data$animal)==FALSE,]

prior1=list(R=list(V=1, nu=0.002), G=list(G1=list(V=1, nu=0.002)))
species=unique(data2$animal)
pruned.tree<-drop.tip(trTurtles, setdiff(trTurtles$tip.label, species))

data3=data2[is.na(data2$BiogeographicRange)==FALSE,]
mBiogeographicRange <- MCMCglmm(log(All_fields_synonyms_and_species_1975_to_2023+1)~BiogeographicRange,
random=~animal,pedigree=pruned.tree, family="gaussian",  data=data3, prior=prior1,
		 nitt=550001,thin=500,burnin=50000)
mBiogeographicRangeExcl <- MCMCglmm(log(All_fields_synonyms_and_species_1975_to_2023+1)~1,
random=~animal,pedigree=pruned.tree, family="gaussian",  data=data3, prior=prior1,
		 nitt=550001,thin=500,burnin=50000)
summary(mBiogeographicRange)$DIC
summary(mBiogeographicRangeExcl)$DIC

data3=data2[is.na(data2$habitat)==FALSE,]
mHabitat <- MCMCglmm(log(All_fields_synonyms_and_species_1975_to_2023+1)~habitat,
random=~animal,pedigree=pruned.tree, family="gaussian",  data=data3, prior=prior1,
		 nitt=550001,thin=500,burnin=50000)
mHabitatExcl <- MCMCglmm(log(All_fields_synonyms_and_species_1975_to_2023+1)~1,
random=~animal,pedigree=pruned.tree, family="gaussian",  data=data3, prior=prior1,
		 nitt=550001,thin=500,burnin=50000)
summary(mHabitat)$DIC
summary(mHabitatExcl)$DIC

data3=data2[is.na(data2$diet)==FALSE,]
mDiet <- MCMCglmm(log(All_fields_synonyms_and_species_1975_to_2023+1)~diet,
random=~animal,pedigree=pruned.tree, family="gaussian",  data=data3, prior=prior1,
		 nitt=550001,thin=500,burnin=50000)
mDietExcl <- MCMCglmm(log(All_fields_synonyms_and_species_1975_to_2023+1)~1,
random=~animal,pedigree=pruned.tree, family="gaussian",  data=data3, prior=prior1,
		 nitt=550001,thin=500,burnin=50000)
summary(mDiet)$DIC
summary(mDietExcl)$DIC

data3=data2[is.na(data2$Introduced)==FALSE,]
mIntroduction <- MCMCglmm(log(All_fields_synonyms_and_species_1975_to_2023+1)~Introduced,
random=~animal,pedigree=pruned.tree, family="gaussian",  data=data3, prior=prior1,
		 nitt=550001,thin=500,burnin=50000)
summary(mIntroduction)

data3=data2[is.na(data2$IslandOrContinent)==FALSE,]
mIsland <- MCMCglmm(log(All_fields_synonyms_and_species_1975_to_2023+1)~IslandOrContinent,
random=~animal,pedigree=pruned.tree, family="gaussian",  data=data3, prior=prior1,
		 nitt=550001,thin=500,burnin=50000)
summary(mIsland)

data3=data2[is.na(data2$CountriesRank)==FALSE,]
mCountriesRank <- MCMCglmm(log(All_fields_synonyms_and_species_1975_to_2023+1)~CountriesRank,
random=~animal,pedigree=pruned.tree, family="gaussian",  data=data3, prior=prior1,
		 nitt=550001,thin=500,burnin=50000)
summary(mCountriesRank)

data3=data2[is.na(data2$Max_SCL)==FALSE,]
mMaxSCL <- MCMCglmm(log(All_fields_synonyms_and_species_1975_to_2023+1)~Max_SCL,
random=~animal,pedigree=pruned.tree, family="gaussian",  data=data3, prior=prior1,
		 nitt=550001,thin=500,burnin=50000)
summary(mMaxSCL)

data3=data2[is.na(data2$MaxLongevity)==FALSE,]
mLongevity <- MCMCglmm(log(All_fields_synonyms_and_species_1975_to_2023+1)~MaxLongevity,
random=~animal,pedigree=pruned.tree, family="gaussian",  data=data3, prior=prior1,
		 nitt=550001,thin=500,burnin=50000)
summary(mLongevity)

data3=data2[is.na(data2$generation_length)==FALSE,]
mGenerationLength <- MCMCglmm(log(All_fields_synonyms_and_species_1975_to_2023+1)~generation_length,
random=~animal,pedigree=pruned.tree, family="gaussian",  data=data3, prior=prior1,
		 nitt=550001,thin=500,burnin=50000)
summary(mGenerationLength)

data3=data2[is.na(data2$SexualMaturity)==FALSE,]
mFemaleMaturity <- MCMCglmm(log(All_fields_synonyms_and_species_1975_to_2023+1)~scale(SexualMaturity),
random=~animal,pedigree=pruned.tree, family="gaussian",  data=data3, prior=prior1,
		 nitt=550001,thin=500,burnin=50000)
summary(mFemaleMaturity)

data3=data2[is.na(data2$clutch_size)==FALSE,]
mClutchSize <- MCMCglmm(log(All_fields_synonyms_and_species_1975_to_2023+1)~clutch_size,
random=~animal,pedigree=pruned.tree, family="gaussian",  data=data3, prior=prior1,
		 nitt=550001,thin=500,burnin=50000)
summary(mClutchSize)

data3=data2[is.na(data2$egg_length)==FALSE,]
mEggLength <- MCMCglmm(log(All_fields_synonyms_and_species_1975_to_2023+1)~egg_length,
random=~animal,pedigree=pruned.tree, family="gaussian",  data=data3, prior=prior1,
		 nitt=550001,thin=500,burnin=50000)
summary(mEggLength)

data3=data2[is.na(data2$incubation)==FALSE,]
mIncubation <- MCMCglmm(log(All_fields_synonyms_and_species_1975_to_2023+1)~incubation,
random=~animal,pedigree=pruned.tree, family="gaussian",  data=data3, prior=prior1,
		 nitt=550001,thin=500,burnin=50000)
summary(mIncubation)

data3=data2[is.na(data2$AOO)==FALSE,]
mRange <- MCMCglmm(log(All_fields_synonyms_and_species_1975_to_2023+1)~scale(AOO),
random=~animal,pedigree=pruned.tree, family="gaussian",  data=data3, prior=prior1,
		 nitt=550001,thin=500,burnin=50000)
summary(mRange)

data3=data2[is.na(data2$RangeSize)==FALSE,]
mRange2 <- MCMCglmm(log(All_fields_synonyms_and_species_1975_to_2023+1)~scale(RangeSize),
random=~animal,pedigree=pruned.tree, family="gaussian",  data=data3, prior=prior1,
		 nitt=550001,thin=500,burnin=50000)
summary(mRange2)


##########################################Model with multiple predictors:

##select species for which all predictors are available
data2=data[is.na(data$animal)==FALSE,]
data2=data2[is.na(data2$MaxLongevity)==FALSE,]#
data2=data2[is.na(data2$Max_SCL)==FALSE,]#
data2=data2[is.na(data2$egg_length)==FALSE,]#
data2=data2[is.na(data2$incubation)==FALSE,]#
data2=data2[is.na(data2$habitat)==FALSE,]#
data2=data2[is.na(data2$diet)==FALSE,]#
data2=data2[is.na(data2$BiogeographicRange)==FALSE,]#
data2=data2[is.na(data2$IslandOrContinent)==FALSE,]#
data2=data2[is.na(data2$Introduced)==FALSE,]#
data2=data2[is.na(data2$CountriesRank)==FALSE,]#
data2=data2[is.na(data2$AOO)==FALSE,]#

##including of excluding sea turtles
#data2=data2[data2$habitat!="marine",]

##test for collinearity between predictors
cor.test(data2$Max_SCL,data2$incubation,method=c("spearman"))
cor.test(data2$Max_SCL,data2$egg_length,method=c("spearman"))
cor.test(data2$Max_SCL,data2$clutch_size,method=c("spearman"))
cor.test(data2$Max_SCL,data2$MaxLongevity,,method=c("spearman"))
cor.test(data2$incubation,data2$egg_length,method=c("spearman"))
cor.test(data2$incubation,data2$clutch_size,method=c("spearman"))
cor.test(data2$incubation,data2$MaxLongevity,method=c("spearman"))
cor.test(data2$egg_length,data2$clutch_size,method=c("spearman"))
cor.test(data2$egg_length,data2$MaxLongevity,method=c("spearman"))
cor.test(data2$egg_length,data2$incubation,method=c("spearman"))
cor.test(data2$clutch_size,data2$MaxLongevity,method=c("spearman"))
cor.test(data2$clutch_size,data2$incubation,method=c("spearman"))
cor.test(data2$MaxLongevity,data2$incubation,method=c("spearman"))


##build GLMM using MCMCglmm and remove non-significant variables one by one
prior1=list(R=list(V=1, nu=0.002), G=list(G1=list(V=1, nu=0.002)))
pruned.tree<-drop.tip(trTurtles, setdiff(trTurtles$tip.label, species))

m1.1 <- MCMCglmm(log(All_fields_synonyms_and_species_1975_to_2023+1)~BiogeographicRange+IslandOrContinent+habitat+Introduced+diet+scale(egg_length)+scale(AOO)+scale(incubation)+scale(Max_SCL)+scale(MaxLongevity)+scale(CountriesRank),
random=~animal,pedigree=pruned.tree, family="gaussian",  data=data2, prior=prior1,
		 nitt=550001,thin=500,burnin=50000)
summary(m1.1)

m1.2 <- MCMCglmm(log(All_fields_synonyms_and_species_1975_to_2023+1)~BiogeographicRange+IslandOrContinent+habitat+Introduced+diet+scale(egg_length)+scale(AOO)+scale(incubation)+scale(Max_SCL)+scale(MaxLongevity),
random=~animal,pedigree=pruned.tree, family="gaussian",  data=data2, prior=prior1,
		 nitt=550001,thin=500,burnin=50000)
summary(m1.2)

m1.3 <- MCMCglmm(log(All_fields_synonyms_and_species_1975_to_2023+1)~BiogeographicRange+IslandOrContinent+habitat+Introduced+diet+scale(egg_length)+scale(AOO)+scale(Max_SCL)+scale(MaxLongevity),
random=~animal,pedigree=pruned.tree, family="gaussian",  data=data2, prior=prior1,
		 nitt=550001,thin=500,burnin=50000)
summary(m1.3)

m1.4 <- MCMCglmm(log(All_fields_synonyms_and_species_1975_to_2023+1)~BiogeographicRange+habitat+Introduced+diet+scale(egg_length)+scale(AOO)+scale(Max_SCL)+scale(MaxLongevity),
random=~animal,pedigree=pruned.tree, family="gaussian",  data=data2, prior=prior1,
		 nitt=550001,thin=500,burnin=50000)
summary(m1.4)

m1.5 <- MCMCglmm(log(All_fields_synonyms_and_species_1975_to_2023+1)~BiogeographicRange+habitat+Introduced+diet+scale(egg_length)+scale(AOO)+scale(Max_SCL),
random=~animal,pedigree=pruned.tree, family="gaussian",  data=data2, prior=prior1,
		 nitt=550001,thin=500,burnin=50000)
summary(m1.5)

m1.6 <- MCMCglmm(log(All_fields_synonyms_and_species_1975_to_2023+1)~BiogeographicRange+habitat+Introduced+scale(egg_length)+scale(AOO)+scale(Max_SCL),
random=~animal,pedigree=pruned.tree, family="gaussian",  data=data2, prior=prior1,
		 nitt=550001,thin=500,burnin=50000)
summary(m1.6)$DIC
summary(m1.5)$DIC

m1.7 <- MCMCglmm(log(All_fields_synonyms_and_species_1975_to_2023+1)~BiogeographicRange+Introduced+scale(egg_length)+scale(AOO)+scale(Max_SCL),
random=~animal,pedigree=pruned.tree, family="gaussian",  data=data2, prior=prior1,
		 nitt=550001,thin=500,burnin=50000)
summary(m1.7)
summary(m1.7)$DIC

m1.8 <- MCMCglmm(log(All_fields_synonyms_and_species_1975_to_2023+1)~Introduced+scale(egg_length)+scale(AOO)+scale(Max_SCL),
random=~animal,pedigree=pruned.tree, family="gaussian",  data=data2, prior=prior1,
		 nitt=550001,thin=500,burnin=50000)
summary(m1.8)$DIC
summary(m1.8)


##model 7 is the best one - now add each previously removed parameter one at a time to model 7 to further assess their importance
m1.7.2 <- MCMCglmm(log(All_fields_synonyms_and_species_1975_to_2023+1)~BiogeographicRange+Introduced+scale(egg_length)+scale(AOO)+scale(Max_SCL)+scale(MaxLongevity),
random=~animal,pedigree=pruned.tree, family="gaussian",  data=data2, prior=prior1,
		 nitt=550001,thin=500,burnin=50000)
summary(m1.7.2)$DIC
summary(m1.7.2)

m1.7.3 <- MCMCglmm(log(All_fields_synonyms_and_species_1975_to_2023+1)~IslandOrContinent+BiogeographicRange+Introduced+scale(egg_length)+scale(AOO)+scale(Max_SCL),
random=~animal,pedigree=pruned.tree, family="gaussian",  data=data2, prior=prior1,
		 nitt=550001,thin=500,burnin=50000)
summary(m1.7.3)$DIC
summary(m1.7.3)

m1.7.4 <- MCMCglmm(log(All_fields_synonyms_and_species_1975_to_2023+1)~BiogeographicRange+Introduced+scale(egg_length)+scale(AOO)+scale(Max_SCL)+scale(incubation),
random=~animal,pedigree=pruned.tree, family="gaussian",  data=data2, prior=prior1,
		 nitt=550001,thin=500,burnin=50000)
summary(m1.7.4)$DIC
summary(m1.7.4)


m1.7.5 <- MCMCglmm(log(All_fields_synonyms_and_species_1975_to_2023+1)~BiogeographicRange+Introduced+scale(egg_length)+scale(AOO)+scale(Max_SCL)+scale(CountriesRank),
random=~animal,pedigree=pruned.tree, family="gaussian",  data=data2, prior=prior1,
		 nitt=550001,thin=500,burnin=50000)
summary(m1.7.5)$DIC
summary(m1.7.5)

m1.7.6 <- MCMCglmm(log(All_fields_synonyms_and_species_1975_to_2023+1)~diet+BiogeographicRange+Introduced+scale(egg_length)+scale(AOO)+scale(Max_SCL),
random=~animal,pedigree=pruned.tree, family="gaussian",  data=data2, prior=prior1,
		 nitt=550001,thin=500,burnin=50000)
summary(m1.7.6)$DIC
summary(m1.7.6)

m1.7.7 <- MCMCglmm(log(All_fields_synonyms_and_species_1975_to_2023+1)~habitat+BiogeographicRange+Introduced+scale(egg_length)+scale(AOO)+scale(Max_SCL),
random=~animal,pedigree=pruned.tree, family="gaussian",  data=data2, prior=prior1,
		 nitt=550001,thin=500,burnin=50000)
summary(m1.7.7)$DIC


########################################################extinction risk

##comparison between assessed specie and DD and non assessed species
model <- lm(log(All_fields_synonyms_and_species_1975_to_2023+1)~IUCNAssessed, data=data)

assessed=data[data$IUCNAssessed==1,]
notassessed=data[data$IUCNAssessed==0,]

#calculate mean
mean(assessed$All_fields_synonyms_and_species_1975_to_2023+1)
mean(notassessed$All_fields_synonyms_and_species_1975_to_2023+1)

##calculate standard error
std <- function(x) sd(x)/sqrt(length(x))
std(c(assessed$All_fields_synonyms_and_species_1975_to_2023+1))
std(c(notassessed$All_fields_synonyms_and_species_1975_to_2023+1))

##differences in research effort according to IUCN extinction risk, threat and population trend

data2=data[is.na(data$IUCNScore)==FALSE,]
model <- lm(log(All_fields_synonyms_and_species_1975_to_2023+1)~IUCNScore, data=data2)
model <- lm(log(All_fields_synonyms_and_species_1975_to_2023+1)~Threat, data=data2)

data2=data[is.na(data$TrendScore)==FALSE,]
model <- lm(log(All_fields_synonyms_and_species_1975_to_2023+1)~TrendScore, data=data2)

##is it conssitent when excluding marine specie?
data2= data[data$habitat!="marine",]

data3=data2[is.na(data2$IUCNScore)==FALSE,]
model <- lm(log(All_fields_synonyms_and_species_1975_to_2023+1)~IUCNScore, data=data3)
model <- lm(log(All_fields_synonyms_and_species_1975_to_2023+1)~Threat, data=data3)

data3=data2[is.na(data2$TrendScore)==FALSE,]
model <- lm(log(All_fields_synonyms_and_species_1975_to_2023+1)~TrendScore, data=data3)
